# Supplementary material for: Vasopressin Infusion with Small-Volume Fluid Resuscitation during Hemorrhagic Shock Promotes Hemodynamic Stability and Survival in Swine
Source: PLoS One. 2015 Jun 24;10(6):e0130134. doi: 10.1371/journal.pone.0130134 (PMC4479576; doi:10.1371/journal.pone.0130134)
Supplement: S1 Dataset — (XLSX) [file pone.0130134.s001.xlsx]

## Sheet: All exps
	Variables	Exp.#	VP	NS	EPO	Severity	72-h Surv	General	BL	BW15	BW30	BW45	BW60	BW/HS75	HS90	HS105	HS120	HS135	HS150	HS165	HS180	HS195	HS210	BR225	BR240	PR 24	PR 48	PR 72
1	Date (m/dd/yr)	2013001	No	No	No	0.65	No	41288
2	Series (describe)	2013001	No	No	No	0.65	No	HS4 epo&VP 65/75 w 50%CI
3	Experiment # (n)	2013001	No	No	No	0.65	No	2013001
4	Intervention 1 (EPO / SAL)	2013001	No	No	No	0.65	No
5	Intervention 2 (CI / noCI)	2013001	No	No	No	0.65	No	noCI
6	Intervention 3 (VP/noVP	2013001	No	No	No	0.65	No
7	Total VP Infusion Dose (IU)	2013001	No	No	No	0.65	No
8	Weight (kg)	2013001	No	No	No	0.65	No	37.3
9	Time ketamine injection (h:min)	2013001	No	No	No	0.65	No	09:50:00
10	Time start BW (h:min:sec)	2013001	No	No	No	0.65	No	12:27:42
11	Preparation time (h:min)	2013001	No	No	No	0.65	No	02:37:00
12	Resuscitated (Y/N)	2013001	No	No	No	0.65	No	N
13	Time of death	2013001	No	No	No	0.65	No	15:22:43
14	Survival from ketamine (h)	2013001	No	No	No	0.65	No	05:32:43
15	Survival from BW (h)	2013001	No	No	No	0.65	No	3.12
16	Total lobe lung weight wet (g)	2013001	No	No	No	0.65	No
17	Total lobe lung weight dry (g)	2013001	No	No	No	0.65	No
18	Lung Water (%)	2013001	No	No	No	0.65	No
19	Temperature , PA	2013001	No	No	No	0.65	No		37.9	38.1	38.2	38.2	38.3	38.4	38.5	38.7	38.8	39	39.1	39.3	39.5
20	CO-1 (l/min)	2013001	No	No	No	0.65	No		4.86	3.54	3.24	3.56	3.77	4.11	4.19	4.64	4.11	3.4	3.63	3.03	1.48
21	CO-2 (l/min)	2013001	No	No	No	0.65	No		4.84	3.32	3.26	3.62	3.73	4.18	4.37	4.66	3.92	3.33	3.64	3.09	1.49
22	EKG Heart Rate (bpm)	2013001	No	No	No	0.65	No		101.5	116.3	127.4	155	192.2	236.5	249.3	260.7	256.3	261.5	257.5	253.1	192.1
23	RA, systolic (mmHg)	2013001	No	No	No	0.65	No		6.8	5.1	3.3	2.6	2.4	2.9	3.1	3.5	1.7	3.6	1.7	3.6	3.9
24	RA, mean (mmHg)	2013001	No	No	No	0.65	No		6.06667	3.83333	2.76667	1.46667	1.73333	1.56667	1.56667	2.03333	0.833333	1.86667	0.966667	1.8	2.96667
25	RA, diastolic (mmHg)	2013001	No	No	No	0.65	No		5.7	3.2	2.5	0.9	1.4	0.9	0.8	1.3	0.4	1	0.6	0.9	2.5
26	PA, systolic (mmHg)	2013001	No	No	No	0.65	No		19.5	15.8	14.3	16.2	15.5	21.1	25.6	28.4	26.1	27	32	22.4	23.2
27	PA, mean (mmHg)	2013001	No	No	No	0.65	No		15.7667	11.8667	10.5	12.4667	12.1	15.1	18.0667	19.5333	19.8333	22.4667	25.4	19.5333	18.4
28	PA, diastolic (mmHg)	2013001	No	No	No	0.65	No		13.9	9.9	8.6	10.6	10.4	12.1	14.3	15.1	16.7	20.2	22.1	18.1	16
29	Ao, systolic (mmHg)	2013001	No	No	No	0.65	No		93.6	53.9	54.6	59	58.5	67.8	70.9	66.8	58.4	57.8	56.7	51.1	31
30	Ao, mean (mmHg)	2013001	No	No	No	0.65	No		79	44.1667	45	48.5333	48.0333	56.8667	57.1667	52.7333	45.6	45.3333	42.7	38.5	23
31	Ao, diastolic (mmHg)	2013001	No	No	No	0.65	No		71.7	39.3	40.2	43.3	42.8	51.4	50.3	45.7	39.2	39.1	35.7	32.2	19
32	LV, systolic (mmHg)	2013001	No	No	No	0.65	No		88.1	51	53.4	55	58.5	58.2	74.9	84	79.4	78.5	107.1	90.8	33.8
33	LV, end-diastolic (mmHg)	2013001	No	No	No	0.65	No		11.8	7.6	5.8	5.3	4.1	5.3	4.8	6.9	5.3	6.5	4.9	3.6	5.9
34	Heart rate, LV (BPM)	2013001	No	No	No	0.65	No		101.4	113.7	130.2	153.2	192.8	236.4	249.3	260.5	256.4	261.6	257.6	253.2	192.1
35	LV dP/dt max	2013001	No	No	No	0.65	No		948.4	670.9	777	977.8	1218	1197.5	1587.1	1635.5	1312.7	1233	2377.3	1928	511.2
36	LV dP/dt min	2013001	No	No	No	0.65	No		-1808.7	-828.9	-884.1	-957.8	-907.4	-455.6	-683.4	-884.6	-772.8	-942	-2452.3	-1873.1	-477.2
37	EC Flow, mean (l/min)	2013001	No	No	No	0.65	No		-0.1	28.3	26.3	8.7	14	-0.4	0.3	0.9	1.2	-0.1	-0.2	0	0
38	PetCO2 (mmHg)	2013001	No	No	No	0.65	No		41.5	39.6	39.5	42	41.9	45.4	47.1	43.1	43	44.4	43.4	40.1	30.4
39	PiCO2 (mmHg)	2013001	No	No	No	0.65	No		3.1	3.1	3	3.1	3.1	3.2	3.2	2.9	3.2	3	3.1	3.1	2.4
40	Resp Rate, PetCO2 (BPM)	2013001	No	No	No	0.65	No		36	35.9	35.9	36	35.9	36.1	35.8	35.8	35.7	36	36	36	36
41	tHg (AVOX), Ao (g/dl)	2013001	No	No	No	0.65	No		8.7		9.2		10.4		10.2				10.5
42	O2Hb (AVOX), Ao (%)	2013001	No	No	No	0.65	No		99.9		97.9		94.6		84.2				80.3
43	COHb (AVOX), Ao (%)	2013001	No	No	No	0.65	No		0.9		1.9		3		2.1				2.6
44	MetHb (AVOX), Ao (%)	2013001	No	No	No	0.65	No		0.7		1		0.8		0.8				0.6
45	O2Ct (AVOX), Ao, (ml/dL)	2013001	No	No	No	0.65	No		12.1		12.5		13.6		11.9				11.7
46	O2Cap (AVOX), Ao (ml/dL)	2013001	No	No	No	0.65	No		11.9		12.4		13.9		13.7				14.1
47	sO2 (AVOX), Ao (%)	2013001	No	No	No	0.65	No		99.9		99.9		98.3		86.8				83
48	pH (OPTI), Ao (units)	2013001	No	No	No	0.65	No		7.489		7.488		7.412		7.394				7.307
49	pCO2 (OPTI), Ao (mmHg)	2013001	No	No	No	0.65	No		37.3		34		37.3		52.3				34.4
50	pO2 (OPTI), Ao (mmHg)	2013001	No	No	No	0.65	No		166.8		102.7		91.8		62.9				64.1
51	BE (OPTI), Ao (mmol/L)	2013001	No	No	No	0.65	No		4.2		1.9		-1.2		5.4				-8.6
52	tCO2 (OPTI), Ao (mmol/L)	2013001	No	No	No	0.65	No		28.9		26.2		24.3		32.8				17.9
53	HCO3 (OPTI), Ao (mmol/L)	2013001	No	No	No	0.65	No		27.8		25.2		23.2		31.2				16.8
54	stHCO3 (OPTI), Ao (mmol/L)	2013001	No	No	No	0.65	No		27.8		26		23.4		28.6				17.5
55	tHB (OPTI), Ao (g/dl)	2013001	No	No	No	0.65	No		8.5		8.6		9.8		10.3				10.3
56	SO2 (OPTI), Ao (%)	2013001	No	No	No	0.65	No		99.2		97.8		96		87				85.5
57	HCT (OPTI), Ao (%)	2013001	No	No	No	0.65	No		25.5		25.7		29.6		31				30.9
58	Lactate (OPTI), Ao (mmol/L)	2013001	No	No	No	0.65	No		0.39		0.95		1.83		2.59				7.56
59	tHg (AVOX), PA (g/dl)	2013001	No	No	No	0.65	No		8.7		9.1		10.1		10.7				10.8
60	O2Hb (AVOX), PA (%)	2013001	No	No	No	0.65	No		63.1		43.7		42.8		34.7				25.6
61	COHb (AVOX), PA (%)	2013001	No	No	No	0.65	No		3.1		1.4		1.2		0				0.9
62	MetHb (AVOX), PA (%)	2013001	No	No	No	0.65	No		0.32		0.3		0		0.4				0.6
63	O2Ct (AVOX), PA, (ml/dL)	2013001	No	No	No	0.65	No		7.6		5.5		6		5				3.9
64	O2Cap (AVOX), PA (ml/dL)	2013001	No	No	No	0.65	No		11.6		12.5		13.9		14.3				14.8
65	sO2 (AVOX), PA (%)	2013001	No	No	No	0.65	No		65.3		44.5		43.3		34.8				26
66	pH (OPTI), PA (units)	2013001	No	No	No	0.65	No		7.394		7.398		7.363		7.329				7.213
67	pCO2 (OPTI), PA (mmHg)	2013001	No	No	No	0.65	No		42.3		44.3		47.9		48.4				50.4
68	pO2 (OPTI), PA (mmHg)	2013001	No	No	No	0.65	No		44.9		35.9		35.6		32.8				31.5
69	BE (OPTI), PA (mmol/L)	2013001	No	No	No	0.65	No		0.3		1.6		0.8		-1.3				-8
70	tCO2 (OPTI), PA (mmol/L)	2013001	No	No	No	0.65	No		26.6		28		28.1		26.4				21.4
71	HCO3 (OPTI), PA (mmol/L)	2013001	No	No	No	0.65	No		25.3		26.7		26.6		24.9				19.8
72	stHCO3 (OPTI), PA (mmol/L)	2013001	No	No	No	0.65	No		24.5		25.5		24.8		23				17.9
73	tHB (OPTI), PA (g/dl)	2013001	No	No	No	0.65	No		9.1		9.8		11.5		11.2				11.8
74	SO2 (OPTI), PA (%)	2013001	No	No	No	0.65	No		72.4
75	HCT (OPTI), PA (%)	2013001	No	No	No	0.65	No		27.4		29.6		34.5		33.5				35.6
76	Lactate (OPTI), PA (mmol/L)	2013001	No	No	No	0.65	No		0.35		0.86		1.84		2.68				8.32
77	NDS (%)	2013001	No	No	No	0.65	No
78	OPC (n)	2013001	No	No	No	0.65	No
79	BSA (m^2)	2013001	No	No	No	0.65	No		0.814946
80	Cardiac Output	2013001	No	No	No	0.65	No		4.85	3.43	3.25	3.59	3.75	4.145	4.28	4.65	4.015	3.365	3.635	3.06	1.485
81	Cardiac Index (L/min*m^-2)	2013001	No	No	No	0.65	No		5.95132	4.20887	3.988	4.4052	4.60153	5.08623	5.25188	5.7059	4.92671	4.12911	4.46042	3.75485	1.82221
82	Stroke Volume Index (ml/beat*m^-2)	2013001	No	No	No	0.65	No		58.6915	37	30.6	28.8	23.9	21.5153	21.0665	21.9036	19.2149	15.7841	17.3153	14.8296	9.48572
83	Left Ventricular Stroke Work Index (cJ)	2013001	No	No	No	0.65	No		59.7028	21.4	19.4	19.1	17.3	15.2	19.6882	22.5147	18.9825	15.1512	23.5926	17.2401	3.52834
84	Cardiac Stroke Work Index (cJ)	2013001	No	No	No	0.65	No		57.0171	19.9	17.2	18	14.7	15.8481	15.6017	14.7921	11.4577	9.13859	9.62536	7.24935	2.53121
85	Right Ventricular Stroke Work Index (cJ)	2013001	No	No	No	0.65	No		7.59001	4	3.2	4.16795	3.31753	3.88194	4.63417	5.11034	4.8673	4.33492	5.64037	3.50602	1.95176
86	PetCO2 End Tidal Corrected (mmHg)	2013001	No	No	No	0.65	No		38.4	36.5	36.5	38.9	38.8	42.2	43.9	40.2	39.8	41.4	40.3	37	28
87	SVRI (dynes*sec /cm^5*m^-2)	2013001	No	No	No	0.65	No		979.419	765.869	846.362	853.893	804.144	868.93	846.087	710.132	726.195	841.309	747.761	781.14	878.64
88	CaO2 (ml/dl)	2013001	No	No	No	0.65	No		12.5813		12.8276		13.9508		12.1266				11.9121
89	CvO2 (ml/dl)	2013001	No	No	No	0.65	No		7.76538		5.63531		6.11549		5.25933				3.93757
90	DO2I (ml/min*m^-2)	2013001	No	No	No	0.65	No		748.753		511.562		641.95		636.874				531.329
91	VO2I (ml/min*m^-2)	2013001	No	No	No	0.65	No		286.611		286.826		360.543		360.66				355.697
92	VO2/ DO2 (ratio)	2013001	No	No	No	0.65	No		0.382784		0.560687		0.561638		0.566297				0.669447
93	Hufner's Number	2013001	No	No	No	0.65	No		1.39	1.39	1.39	1.39	1.39	1.39	1.39	1.39	1.39	1.39	1.39	1.39	1.39	1.39	1.39	1.39	1.39
94	Blood withdrawn (ml)	2013001	No	No	No	0.65	No	1370.66
95	Blood withdrawn Index (ml/m2)	2013001	No	No	No	0.65	No	1681.9
96	NaCl Infused	2013001	No	No	No	0.65	No	0
97	NaCl Infusion Index	2013001	No	No	No	0.65	No	0
98	Glucose (mg/dL)	2013001	No	No	No	0.65	No	70-99	89				81
99	BUN (mg/dL)	2013001	No	No	No	0.65	No	7--21	8				10
100	Crea (mg/dL)	2013001	No	No	No	0.65	No	0.51-1.17	0.99				1.45
101	ECO2 (mmol/L)	2013001	No	No	No	0.65	No	22-29	28.8				27.1
102	AST (U/L)	2013001	No	No	No	0.65	No	10--37	31				30
103	ALT (U/L)	2013001	No	No	No	0.65	No	10--65	54				53
104	ALP (U/L)	2013001	No	No	No	0.65	No	50-136	185				190
105	CTNI (ng/dL)	2013001	No	No	No	0.65	No	0-0.10	0.1				0.25
106	DBI (mg/dL)	2013001	No	No	No	0.65	No	0-0.20	0.04				0.05
107	TBI (mg/dL)	2013001	No	No	No	0.65	No	0.20-1.00	0.05				0.13
108	CKI (U/L)	2013001	No	No	No	0.65	No	26-308	913				1060
1	Date (m/dd/yr)	2013002	Yes	No	No	0.65	Yes	41289
2	Series (describe)	2013002	Yes	No	No	0.65	Yes	HS4 epo&VP 65/75 w 50%CI
3	Experiment # (n)	2013002	Yes	No	No	0.65	Yes	2013002
4	Intervention 1 (EPO / SAL)	2013002	Yes	No	No	0.65	Yes
5	Intervention 2 (CI / noCI)	2013002	Yes	No	No	0.65	Yes	noCI
6	Intervention 3 (VP/noVP	2013002	Yes	No	No	0.65	Yes
7	Total VP Infusion Dose (IU)	2013002	Yes	No	No	0.65	Yes	298.004
8	Weight (kg)	2013002	Yes	No	No	0.65	Yes	36.7
9	Time ketamine injection (h:min)	2013002	Yes	No	No	0.65	Yes	09:25:00
10	Time start BW (h:min:sec)	2013002	Yes	No	No	0.65	Yes	11:00:33
11	Preparation time (h:min)	2013002	Yes	No	No	0.65	Yes	01:35:33
12	Resuscitated (Y/N)	2013002	Yes	No	No	0.65	Yes	Y
13	Time of death	2013002	Yes	No	No	0.65	Yes	1900-03-12
14	Survival from ketamine (h)	2013002	Yes	No	No	0.65	Yes	3 days, 1:35:00
15	Survival from BW (h)	2013002	Yes	No	No	0.65	Yes	72
16	Total lobe lung weight wet (g)	2013002	Yes	No	No	0.65	Yes	137
17	Total lobe lung weight dry (g)	2013002	Yes	No	No	0.65	Yes	23.5
18	Lung Water (%)	2013002	Yes	No	No	0.65	Yes	82.8467
19	Temperature , PA	2013002	Yes	No	No	0.65	Yes		37.7	37.6	38	38.2	38.4	38.5	38.5	38.6	38.6	38.6	38.7	38.9	38.9	39	39.1	38.5	38.3
20	CO-1 (l/min)	2013002	Yes	No	No	0.65	Yes		4.87	3.39	2.62	2.96	2.99	3.64	3.6	3.43	3.76	3.78	4.03	3.16	3.74	3.95	3.9	8.72	7.89
21	CO-2 (l/min)	2013002	Yes	No	No	0.65	Yes		4.8	3.68	2.66	2.88	2.95	3.57	3.67	3.47	3.79	3.89	4.07	3.05	3.69	3.92	3.71	8.97	8.02
22	EKG Heart Rate (bpm)	2013002	Yes	No	No	0.65	Yes		91.4	107.6	101.8	114.7	129.8	134.4	135.9	140.1	143.9	153.2	157.4	142.2	156.1	155.4	154.1	163	136.5
23	RA, systolic (mmHg)	2013002	Yes	No	No	0.65	Yes		7.6	5.2	3.7	3.5	3	3.1	3.4	3.4	2.8	3.4	3.6	4.4	3.2	3.1	3.2	6.7	12.6
24	RA, mean (mmHg)	2013002	Yes	No	No	0.65	Yes		6.13333	3.66667	3.03333	2.83333	1.93333	2.03333	2.33333	2.46667	1.93333	2.4	2	3	2.6	2.56667	2.86667	5.76667	11.2
25	RA, diastolic (mmHg)	2013002	Yes	No	No	0.65	Yes		5.4	2.9	2.7	2.5	1.4	1.5	1.8	2	1.5	1.9	1.2	2.3	2.3	2.3	2.7	5.3	10.5
26	PA, systolic (mmHg)	2013002	Yes	No	No	0.65	Yes		22.7	18.2	16.6	14.5	7.4	17.4	19	16.1	20.3	20.8	15.1	19.2	19.3	17.9	20.2	33.2	40.2
27	PA, mean (mmHg)	2013002	Yes	No	No	0.65	Yes		17.4333	13.0667	12.4	11.8333	5.26667	13.8	14.4667	12.5	14.5667	15.6	12.5	14.8667	14.3667	15.0333	16	27	35.4
28	PA, diastolic (mmHg)	2013002	Yes	No	No	0.65	Yes		14.8	10.5	10.3	10.5	4.2	12	12.2	10.7	11.7	13	11.2	12.7	11.9	13.6	13.9	23.9	33
29	Ao, systolic (mmHg)	2013002	Yes	No	No	0.65	Yes		77.5	80.6	59.1	72.2	71.6	74.3	82.2	78.6	79.5	82.5	85.5	71.5	86.9	79.6	78.3	116.8	122.1
30	Ao, mean (mmHg)	2013002	Yes	No	No	0.65	Yes		59.6333	66.8667	45.7	54.2	54.5333	55.4333	61.2	60	60.5	63.6333	66.1	55.5	69.7	62.8	60.8333	92.4667	97.4333
31	Ao, diastolic (mmHg)	2013002	Yes	No	No	0.65	Yes		50.7	60	39	45.2	46	46	50.7	50.7	51	54.2	56.4	47.5	61.1	54.4	52.1	80.3	85.1
32	LV, systolic (mmHg)	2013002	Yes	No	No	0.65	Yes		78.2	80.3	64.6	73.9	77.8	81.1	90.3	81.6	87	94.7	84
33	LV, end-diastolic (mmHg)	2013002	Yes	No	No	0.65	Yes		11.4	7.6	5.8	5.1	3.9	5.7	4.6	5.1	5.5	5.3	5.5
34	Heart rate, LV (BPM)	2013002	Yes	No	No	0.65	Yes		91.4	107.5	101.8	114.8	129.6	134.4	135.9	140	143.9	153.3	157.4	142.2	156.2	155.2	154	163	137.9
35	LV dP/dt max	2013002	Yes	No	No	0.65	Yes		1594.8	1324.1	1043.5	1401.5	1670.2	2135.8	2362.4	2282.1	2587.9	2699.1	1858.7
36	LV dP/dt min	2013002	Yes	No	No	0.65	Yes		-1572.8	-1779.7	-1363	-1634.8	-1682.2	-1610.3	-1804.3	-1531.5	-1699.5	-2237.9	-2211.8
37	EC Flow, mean (l/min)	2013002	Yes	No	No	0.65	Yes		-0.1	27.2	24.2	12.8	8.8	0.3	-0.1	-0.6	-0.1		-0.6	-1.1	-0.2	-0.3	-0.1	-55	-0.5
38	PetCO2 (mmHg)	2013002	Yes	No	No	0.65	Yes		39.8	33.3	35.3	37.4	37.9	40.4	42.3	42.4	40.8	42.3	41.3	37.8	39.7	40.7	39.7	43.2	43.2
39	PiCO2 (mmHg)	2013002	Yes	No	No	0.65	Yes		0.5	0.1	0	0.1	0.1	0.1	0.1	0.1	0	0	0.1	0	0	0	0	0	0
40	Resp Rate, PetCO2 (BPM)	2013002	Yes	No	No	0.65	Yes		37	37	37	37	36.9	36.9	36.9	36.9	36.6	36.8	36.8	36.9	37	36.9	37	37	37.1
41	tHg (AVOX), Ao (g/dl)	2013002	Yes	No	No	0.65	Yes		8.2		7.9		8		8.1				9.2				9		9.4
42	O2Hb (AVOX), Ao (%)	2013002	Yes	No	No	0.65	Yes		99.6		99.9		99.3		97.8				94.2				96.7		93.8
43	COHb (AVOX), Ao (%)	2013002	Yes	No	No	0.65	Yes		3.2		2.8		2.2		2.5				4.2				2.9		2.8
44	MetHb (AVOX), Ao (%)	2013002	Yes	No	No	0.65	Yes		0.1		0.8		0.2		0.4				0.6				1.2		0
45	O2Ct (AVOX), Ao, (ml/dL)	2013002	Yes	No	No	0.65	Yes		11.4		11		11.1		11				12.1				12.1		12.3
46	O2Cap (AVOX), Ao (ml/dL)	2013002	Yes	No	No	0.65	Yes		11.1		10.6		10.9		10.9				12.2				12		12.7
47	sO2 (AVOX), Ao (%)	2013002	Yes	No	No	0.65	Yes		99.9		99.9		99.9		99.9				98.9				99.9		96.5
48	pH (OPTI), Ao (units)	2013002	Yes	No	No	0.65	Yes		7.464		7.414		7.347		7.357				7.387				7.384		7.385
49	pCO2 (OPTI), Ao (mmHg)	2013002	Yes	No	No	0.65	Yes		39.4		31.3		34.7		37.8				38.8				33.5		41
50	pO2 (OPTI), Ao (mmHg)	2013002	Yes	No	No	0.65	Yes		150.6		145.2		113.2		102				86.1				95.4		78.5
51	BE (OPTI), Ao (mmol/L)	2013002	Yes	No	No	0.65	Yes		3.6		-4.4		-6.4		-4.3				-2				-4.9		-1.2
52	tCO2 (OPTI), Ao (mmol/L)	2013002	Yes	No	No	0.65	Yes		28.9		20.6		19.7		21.9				24				20.5		25
53	HCO3 (OPTI), Ao (mmol/L)	2013002	Yes	No	No	0.65	Yes		27.6		19.6		18.6		20.7				22.8				19.5		23.8
54	stHCO3 (OPTI), Ao (mmol/L)	2013002	Yes	No	No	0.65	Yes		27.4		20.8		19.2		20.8				22.7				20.4		23.3
55	tHB (OPTI), Ao (g/dl)	2013002	Yes	No	No	0.65	Yes		8.3		7.3		7.8		7.9				8.6				8.8		9.8
56	SO2 (OPTI), Ao (%)	2013002	Yes	No	No	0.65	Yes		98.4		98.9		97.4		96.6				93.5				96.5		92.5
57	HCT (OPTI), Ao (%)	2013002	Yes	No	No	0.65	Yes		24.9		21.9		23.5		23.6				26				26.4		29.5
58	Lactate (OPTI), Ao (mmol/L)	2013002	Yes	No	No	0.65	Yes		1.54		3.57		5.04		5.24				5.72				6.03		5.14
59	tHg (AVOX), PA (g/dl)	2013002	Yes	No	No	0.65	Yes		8.1		7.6		8.1		7.8				9.4				7.9		6.8
60	O2Hb (AVOX), PA (%)	2013002	Yes	No	No	0.65	Yes		63.8		43.5		47.5		45.5				48.2				49.4		69.2
61	COHb (AVOX), PA (%)	2013002	Yes	No	No	0.65	Yes		2.1		1.7		0.9		0.1				3.3				0		2
62	MetHb (AVOX), PA (%)	2013002	Yes	No	No	0.65	Yes		0.1		0.1		0		0.1				0				0.9		0.3
63	O2Ct (AVOX), PA, (ml/dL)	2013002	Yes	No	No	0.65	Yes		7.2		4.6		5.3		4.9				6.3				5.4		8.5
64	O2Cap (AVOX), PA (ml/dL)	2013002	Yes	No	No	0.65	Yes		11		10.4		11.1		10.8				12.7				10.9		12
65	sO2 (AVOX), PA (%)	2013002	Yes	No	No	0.65	Yes		65.3		44.3		47.9		45.6				49.9				49.9		70.8
66	pH (OPTI), PA (units)	2013002	Yes	No	No	0.65	Yes		7.359		7.344		7.276		7.276				7.29				7.312		7.364
67	pCO2 (OPTI), PA (mmHg)	2013002	Yes	No	No	0.65	Yes		44.1		46.8		51		47.2				46.1				36		40.6
68	pO2 (OPTI), PA (mmHg)	2013002	Yes	No	No	0.65	Yes		45.5		36.6		39.1		39.2				39.7				39		49.7
69	BE (OPTI), PA (mmol/L)	2013002	Yes	No	No	0.65	Yes		-1.1		-0.9		-3.7		-5.2				-4.8				-7.7		-2.5
70	tCO2 (OPTI), PA (mmol/L)	2013002	Yes	No	No	0.65	Yes		25.7		26.4		24.8		22.9				23.1				18.9		23.9
71	HCO3 (OPTI), PA (mmol/L)	2013002	Yes	No	No	0.65	Yes		24.3		24.9		23.2		21.4				21.6				17.8		22.7
72	stHCO3 (OPTI), PA (mmol/L)	2013002	Yes	No	No	0.65	Yes		23.3		23.4		21.1		20				20.3				18.2		22.2
73	tHB (OPTI), PA (g/dl)	2013002	Yes	No	No	0.65	Yes		8.8		9.2		9.6		9.4				10.1				9.5		6.7
74	SO2 (OPTI), PA (%)	2013002	Yes	No	No	0.65	Yes		71.4																76.3
75	HCT (OPTI), PA (%)	2013002	Yes	No	No	0.65	Yes		26.3		27.6		28.8		28.4				30.5				28.6		20.2
76	Lactate (OPTI), PA (mmol/L)	2013002	Yes	No	No	0.65	Yes		1.46		3.39		5.44		5.3				4.73				4.16		5.84
77	NDS (%)	2013002	Yes	No	No	0.65	Yes																			0	0	0
78	OPC (n)	2013002	Yes	No	No	0.65	Yes																			1	1	1
79	BSA (m^2)	2013002	Yes	No	No	0.65	Yes		0.806183
80	Cardiac Output	2013002	Yes	No	No	0.65	Yes		4.835	3.535	2.64	2.92	2.97	3.605	3.635	3.45	3.775	3.835	4.05	3.105	3.715	3.935	3.805	8.845	7.955
81	Cardiac Index (L/min*m^-2)	2013002	Yes	No	No	0.65	Yes		5.9974	4.38486	3.27469	3.62201	3.68403	4.47169	4.5089	4.27943	4.68256	4.75699	5.02367	3.85148	4.60814	4.88103	4.71977	10.9715	9.86749
82	Stroke Volume Index (ml/beat*m^-2)	2013002	Yes	No	No	0.65	Yes		65.6171	40.7894	32.1679	31.5506	28.4261	33.2715	33.1781	30.5673	32.5404	31.0306	31.9166
83	Left Ventricular Stroke Work Index (cJ)	2013002	Yes	No	No	0.65	Yes		58.4371	39.5346	25.2171	28.9395	28.0064	33.4456	37.9077	31.1756	35.357	36.9847	33.4027
84	Cardiac Stroke Work Index (cJ)	2013002	Yes	No	No	0.65	Yes		46.76	34.3375	18.2817	21.587	19.9163	23.6656	26.0151	23.4251	25.385	25.3094	27.2508
85	Right Ventricular Stroke Work Index (cJ)	2013002	Yes	No	No	0.65	Yes		9.88531	5.11176	4.01701	3.78569	1.26326	5.21941	5.36694	4.08882	5.4807	5.46083	4.46788
86	PetCO2 End Tidal Corrected (mmHg)	2013002	Yes	No	No	0.65	Yes		39.3	33.2	35.3	37.3	37.8	40.3	42.2	42.3	40.8	42.3	41.2	37.8	39.7	40.7	39.7	43.2	43.2
87	SVRI (dynes*sec /cm^5*m^-2)	2013002	Yes	No	No	0.65	Yes		712.929	1151.91	1041.3	1133.41	1141.09	954.388	1043.41	1074.46	999.592	1028.75	1019.75	1089.4	1163.73	986.237	981.551	631.554	698.432
88	CaO2 (ml/dl)	2013002	Yes	No	No	0.65	Yes		11.8042		11.4056		11.3818		11.3173				12.3046				12.3834		12.4914
89	CvO2 (ml/dl)	2013002	Yes	No	No	0.65	Yes		7.31974		4.70514		5.46532		5.05071				6.41691				5.54161		6.68988
90	DO2I (ml/min*m^-2)	2013002	Yes	No	No	0.65	Yes		707.945		373.499		419.307		510.286				618.143				584.467		1232.59
91	VO2I (ml/min*m^-2)	2013002	Yes	No	No	0.65	Yes		268.951		219.42		217.963		282.555				295.778				322.915		572.465
92	VO2/ DO2 (ratio)	2013002	Yes	No	No	0.65	Yes		0.379904		0.587472		0.519817		0.553718				0.478495				0.552495		0.464441
93	Hufner's Number	2013002	Yes	No	No	0.65	Yes		1.39	1.39	1.39	1.39	1.39	1.39	1.39	1.39	1.39	1.39	1.39	1.39	1.39	1.39	1.39	1.39	1.39
94	Blood withdrawn (ml)	2013002	Yes	No	No	0.65	Yes	1429.06
95	Blood withdrawn Index (ml/m2)	2013002	Yes	No	No	0.65	Yes	1772.62
96	NaCl Infused	2013002	Yes	No	No	0.65	Yes	0
97	NaCl Infusion Index	2013002	Yes	No	No	0.65	Yes	0
98	Glucose (mg/dL)	2013002	Yes	No	No	0.65	Yes	70-99	121				394						167						128			104
99	BUN (mg/dL)	2013002	Yes	No	No	0.65	Yes	7--21	8				10						13						13			12
100	Crea (mg/dL)	2013002	Yes	No	No	0.65	Yes	0.51-1.17	0.99				1.38						1.28						1.3			1.07
101	ECO2 (mmol/L)	2013002	Yes	No	No	0.65	Yes	22-29	26.8				24.1						20.1						21.4			34.6
102	AST (U/L)	2013002	Yes	No	No	0.65	Yes	10--37	24				17						16						18			33
103	ALT (U/L)	2013002	Yes	No	No	0.65	Yes	10--65	50				44						42						45			90
104	ALP (U/L)	2013002	Yes	No	No	0.65	Yes	50-136	105				111						127						126			228
105	CTNI (ng/dL)	2013002	Yes	No	No	0.65	Yes	0-0.10	0				0						0						0
106	DBI (mg/dL)	2013002	Yes	No	No	0.65	Yes	0-0.20	0.03				0.02						0.03						0.03			0.03
107	TBI (mg/dL)	2013002	Yes	No	No	0.65	Yes	0.20-1.00	0.01				0.01						0.04						0.02			0.01
108	CKI (U/L)	2013002	Yes	No	No	0.65	Yes	26-308	1524				1377						1242						1372			2213
1	Date (m/dd/yr)	2013003	Yes	No	No	0.75	Yes	41290
2	Series (describe)	2013003	Yes	No	No	0.75	Yes	HS4 epo&VP 65/75 w 50%CI
3	Experiment # (n)	2013003	Yes	No	No	0.75	Yes	2013003
4	Intervention 1 (EPO / SAL)	2013003	Yes	No	No	0.75	Yes
5	Intervention 2 (CI / noCI)	2013003	Yes	No	No	0.75	Yes	noCI
6	Intervention 3 (VP/noVP	2013003	Yes	No	No	0.75	Yes
7	Total VP Infusion Dose (IU)	2013003	Yes	No	No	0.75	Yes	324.8
8	Weight (kg)	2013003	Yes	No	No	0.75	Yes	40
9	Time ketamine injection (h:min)	2013003	Yes	No	No	0.75	Yes	09:25:00
10	Time start BW (h:min:sec)	2013003	Yes	No	No	0.75	Yes	10:58:06
11	Preparation time (h:min)	2013003	Yes	No	No	0.75	Yes	01:33:06
12	Resuscitated (Y/N)	2013003	Yes	No	No	0.75	Yes	Y
13	Time of death	2013003	Yes	No	No	0.75	Yes	72
14	Survival from ketamine (h)	2013003	Yes	No	No	0.75	Yes	3 days, 1:33:00
15	Survival from BW (h)	2013003	Yes	No	No	0.75	Yes	72
16	Total lobe lung weight wet (g)	2013003	Yes	No	No	0.75	Yes	148
17	Total lobe lung weight dry (g)	2013003	Yes	No	No	0.75	Yes	27.4
18	Lung Water (%)	2013003	Yes	No	No	0.75	Yes	81.4865
19	Temperature , PA	2013003	Yes	No	No	0.75	Yes		38.3	38.2	38.9	39.2	39.5	39.8	39.9	40	40.1	40.2	40.3	40.5	40.6	40.8	40.9	40.4	40.4
20	CO-1 (l/min)	2013003	Yes	No	No	0.75	Yes		4.1	3.1	2.99	2.95	3.06	3.27	3.58	4.18	3.91	4.1	4.21	4.16	2.06	3.23	3.37	5.26	7.64
21	CO-2 (l/min)	2013003	Yes	No	No	0.75	Yes		4.37	3.1	2.86	3.08	3.13	3.31	3.74	4.28	4.1	4.21	4.21	3.97	2.06	3.35	3.46	4.96	7.68
22	EKG Heart Rate (bpm)	2013003	Yes	No	No	0.75	Yes		92.6	101.6	115.4	143.8	178.6	227.1	241.6	250.5	255.5	244.8	254.4	253	215.6	260.6	261.6	215	187
23	RA, systolic (mmHg)	2013003	Yes	No	No	0.75	Yes		9	6.4	5.6	4.5	4	3.9	2.8	4.1	5	3.6	4.2	4.3	3.4	4.4	2.7	7	8.4
24	RA, mean (mmHg)	2013003	Yes	No	No	0.75	Yes		7.66667	4.93333	4.66667	3.7	3.2	3.03333	2.26667	1.36667	3.6	2.2	1.46667	2.63333	1.73333	3	0.966667	5.2	6.93333
25	RA, diastolic (mmHg)	2013003	Yes	No	No	0.75	Yes		7	4.2	4.2	3.3	2.8	2.6	2	0	2.9	1.5	0.1	1.8	0.9	2.3	0.1	4.3	6.2
26	PA, systolic (mmHg)	2013003	Yes	No	No	0.75	Yes		16.3	14.8	14.3	18.4	18.2	20	21.5	33.7	33.6	24.9	31.2	32.4	15.3	24.3	18.1	30.8	36.6
27	PA, mean (mmHg)	2013003	Yes	No	No	0.75	Yes		14.7	11.2	11.6333	12.5333	13.3333	14.0667	15.5667	24.9	25.1333	17.4333	23.2667	26.0667	11.2333	16.3667	13.7	20.2	26.6
28	PA, diastolic (mmHg)	2013003	Yes	No	No	0.75	Yes		13.9	9.4	10.3	9.6	10.9	11.1	12.6	20.5	20.9	13.7	19.3	22.9	9.2	12.4	11.5	14.9	21.6
29	Ao, systolic (mmHg)	2013003	Yes	No	No	0.75	Yes		76.3	72.5	66.2	63.2	57.7	48.2	58.1	61.9	58.6	79.6	73.6	63.5	37.2	73.3	73.2	77.2	73.3
30	Ao, mean (mmHg)	2013003	Yes	No	No	0.75	Yes		55.2333	56.9667	51.9333	50.2667	48.0333	43.3333	52.5667	56.2333	51.1333	75.5333	61.3333	55.1	31.5333	53.3	54.8667	56.4	50.1667
31	Ao, diastolic (mmHg)	2013003	Yes	No	No	0.75	Yes		44.7	49.2	44.8	43.8	43.2	40.9	49.8	53.4	47.4	73.5	55.2	50.9	28.7	43.3	45.7	46	38.6
32	LV, systolic (mmHg)	2013003	Yes	No	No	0.75	Yes		75.5	71.3	67.9	69	69	67.5	94.1	106.3	97.6	97.8	105.2	91.8	54.5	83.5	92.4	92.9	96.5
33	LV, end-diastolic (mmHg)	2013003	Yes	No	No	0.75	Yes		12.7	8.2	7	8.2	9.7	8.9	11.8	15.1	12.4	13.5	10.4	11.1	7.5	8.2	10.4	11.1	15.3
34	Heart rate, LV (BPM)	2013003	Yes	No	No	0.75	Yes		92.7	100.9	115.6	143.8	178.4	227.2	241.6	250.6	255.5	244.2	254.4	253	215.6	260.6	261.7	215.4	186.8
35	LV dP/dt max	2013003	Yes	No	No	0.75	Yes		1100.5	967.4	1000	1153.9	1378.5	1524.5	2318.8	2690	2812.6	2768.5	3208.3	3153.3	1319.4	3232.2	3257.9	2359.3	2241.1
36	LV dP/dt min	2013003	Yes	No	No	0.75	Yes		-1477.9	-1536.3	-1596.3	-1531.9	-1597.2	-1237.9	-1480.5	-1529.4	-1615.9	-2178.9	-2038.6	-1866	-1029.3	-1808.7	-1975.9	-2060.8	-2052.8
37	EC Flow, mean (l/min)	2013003	Yes	No	No	0.75	Yes		0.5	34.5	26.1	18.5	13.3	12.1	-0.2	-0.5	0.1	0.4	0.2	-0.3	-0.4	0	-0.3	-47.6	-57.3
38	PetCO2 (mmHg)	2013003	Yes	No	No	0.75	Yes		41.9	36.5	39.8	40.8	41.7	42.2	43.7	46.2	46.8	41.4	43.8	41.3	28	37.9	35.5	46.7	53.7
39	PiCO2 (mmHg)	2013003	Yes	No	No	0.75	Yes		0.5	0.4	0.4	0.5	0.5	0.5	0.5	0.6	0.5	0.5	0.5	0	0	0	0.4	0.1	0.1
40	Resp Rate, PetCO2 (BPM)	2013003	Yes	No	No	0.75	Yes		36.8	37	36.9	37	36.9	36.9	36.9	37	36.9	36.9	21.6	37.3	38	37	36.9	39.4	39
41	tHg (AVOX), Ao (g/dl)	2013003	Yes	No	No	0.75	Yes		9.6		8.8		8.9		9.3				8.6				10.2		10.4
42	O2Hb (AVOX), Ao (%)	2013003	Yes	No	No	0.75	Yes		96.6		96.8		92.8		83.3				73.7				95.1		98.6
43	COHb (AVOX), Ao (%)	2013003	Yes	No	No	0.75	Yes		3		2.8		2.6		2.1				7.3				2.5		3.1
44	MetHb (AVOX), Ao (%)	2013003	Yes	No	No	0.75	Yes		0.8		0.5		0.7		0.4				0.6				1		0.7
45	O2Ct (AVOX), Ao, (ml/dL)	2013003	Yes	No	No	0.75	Yes		12.9		11.9		11.5		10.7				8.8				13.5		14.3
46	O2Cap (AVOX), Ao (ml/dL)	2013003	Yes	No	No	0.75	Yes		12.9		11.9		12		12.6				11				13.7		14
47	sO2 (AVOX), Ao (%)	2013003	Yes	No	No	0.75	Yes		99.9		99.9		96		85.4				80.1				98.4		99.9
48	pH (OPTI), Ao (units)	2013003	Yes	No	No	0.75	Yes		7.41		7.403		7.348		7.303				7.29				7.297		7.269
49	pCO2 (OPTI), Ao (mmHg)	2013003	Yes	No	No	0.75	Yes		41.2		35.7		37.3		35.1				29.7				39.3		45.7
50	pO2 (OPTI), Ao (mmHg)	2013003	Yes	No	No	0.75	Yes		106.2		98		81.5		65.6				59.8				98.4		156.5
51	BE (OPTI), Ao (mmol/L)	2013003	Yes	No	No	0.75	Yes		0.8		-2.7		-5.1		-8.6				-11.5				-7.2		-6.2
52	tCO2 (OPTI), Ao (mmol/L)	2013003	Yes	No	No	0.75	Yes		26.8		22.8		21.2		18.1				14.9				20		21.9
53	HCO3 (OPTI), Ao (mmol/L)	2013003	Yes	No	No	0.75	Yes		25.5		21.7		20.1		17				13.9				18.7		20.5
54	stHCO3 (OPTI), Ao (mmol/L)	2013003	Yes	No	No	0.75	Yes		25		22.2		20.2		17.5				15.4				18.6		19.3
55	tHB (OPTI), Ao (g/dl)	2013003	Yes	No	No	0.75	Yes		8.9		8.4		8.7		9				9.1				9.7		10
56	SO2 (OPTI), Ao (%)	2013003	Yes	No	No	0.75	Yes		97.2		96.6		93.5		86.7				82.8				96		99
57	HCT (OPTI), Ao (%)	2013003	Yes	No	No	0.75	Yes		26.9		25.3		26.1		27				27.4				29.1		30
58	Lactate (OPTI), Ao (mmol/L)	2013003	Yes	No	No	0.75	Yes		1.29		2.53		4.23		5.58				7.72				11.38		10.17
59	tHg (AVOX), PA (g/dl)	2013003	Yes	No	No	0.75	Yes		10.5		9.1		9.2		9.4				9.3				10.3		10.4
60	O2Hb (AVOX), PA (%)	2013003	Yes	No	No	0.75	Yes		47.6		34.9		23		19				17.6				19.1		64.5
61	COHb (AVOX), PA (%)	2013003	Yes	No	No	0.75	Yes		3.1		1.3		0.6		0				0.7				2.7		2.4
62	MetHb (AVOX), PA (%)	2013003	Yes	No	No	0.75	Yes		0.4		0.1		0.7		0.9				0.5				0		0.1
63	O2Ct (AVOX), PA, (ml/dL)	2013003	Yes	No	No	0.75	Yes		6.9		4.4		2.9		2.5				2.3				2.7		9.3
64	O2Cap (AVOX), PA (ml/dL)	2013003	Yes	No	No	0.75	Yes		14.1		12.4		12.6		13				12.7				14		14
65	sO2 (AVOX), PA (%)	2013003	Yes	No	No	0.75	Yes		49.3		35.4		23.3		19.2				17.9				19.6		66.2
66	pH (OPTI), PA (units)	2013003	Yes	No	No	0.75	Yes		7.348		7.288		7.25		7.176				7.164				7.142		7.186
67	pCO2 (OPTI), PA (mmHg)	2013003	Yes	No	No	0.75	Yes		51.3		57.7		58.4		62.6				79.4				55.5		56.7
68	pO2 (OPTI), PA (mmHg)	2013003	Yes	No	No	0.75	Yes		40.8		34.3		29.3		27.2				28.2				30.9		53.1
69	BE (OPTI), PA (mmol/L)	2013003	Yes	No	No	0.75	Yes		1.4		-0.3		-2.7		-6.3				-2.1				-10.4		-7.5
70	tCO2 (OPTI), PA (mmol/L)	2013003	Yes	No	No	0.75	Yes		29.2		28.8		26.8		24.6				30.4				20.3		22.7
71	HCO3 (OPTI), PA (mmol/L)	2013003	Yes	No	No	0.75	Yes		27.6		27		25		22.7				28				18.6		21
72	stHCO3 (OPTI), PA (mmol/L)	2013003	Yes	No	No	0.75	Yes		25.3		23.8		21.8		19				21.9				16.1		18.2
73	tHB (OPTI), PA (g/dl)	2013003	Yes	No	No	0.75	Yes		10.2		10.1		10.6		11.2				11.3				11.3		11.1
74	SO2 (OPTI), PA (%)	2013003	Yes	No	No	0.75	Yes																		72.8
75	HCT (OPTI), PA (%)	2013003	Yes	No	No	0.75	Yes		30.5		30.4		31.8		33.7				33.9				33.8		33.3
76	Lactate (OPTI), PA (mmol/L)	2013003	Yes	No	No	0.75	Yes		1.08		2.77		4.05		6.03				9.82				11.23		11.25
77	NDS (%)	2013003	Yes	No	No	0.75	Yes																			0	0	0
78	OPC (n)	2013003	Yes	No	No	0.75	Yes																			1	1	1
79	BSA (m^2)	2013003	Yes	No	No	0.75	Yes		0.853813
80	Cardiac Output	2013003	Yes	No	No	0.75	Yes		4.235	3.1	2.925	3.015	3.095	3.29	3.66	4.23	4.005	4.155	4.21	4.065	2.06	3.29	3.415	5.11	7.66
81	Cardiac Index (L/min*m^-2)	2013003	Yes	No	No	0.75	Yes		4.9601	3.63077	3.42581	3.53122	3.62491	3.8533	4.28665	4.95425	4.69072	4.8664	4.93082	4.76099	2.41271	3.8533	3.9997	5.98492	8.97152
82	Stroke Volume Index (ml/beat*m^-2)	2013003	Yes	No	No	0.75	Yes		53.507	35.9839	29.635	24.5564	20.319	16.96	17.7428	19.7695	18.359	19.9279	19.3822	18.8182	11.1907	14.7863	15.2835	27.7851	48.0274
83	Left Ventricular Stroke Work Index (cJ)	2013003	Yes	No	No	0.75	Yes		44.7987	30.2714	24.0612	19.9051	16.064	13.2501	19.4678	24.0374	20.8537	22.3968	24.4966	20.2463	7.01211	14.8439	16.7083	30.3013	51.9925
84	Cardiac Stroke Work Index (cJ)	2013003	Yes	No	No	0.75	Yes		33.9014	24.9398	18.658	15.2316	12.1341	9.10404	11.8876	14.4481	11.6239	19.4656	15.4558	13.1512	4.44197	9.90674	10.9728	18.949	27.6574
85	Right Ventricular Stroke Work Index (cJ)	2013003	Yes	No	No	0.75	Yes		5.01727	3.00635	2.75249	2.89191	2.74505	2.49475	3.14607	6.20262	5.27054	4.04718	5.63318	5.87904	1.41734	2.63498	2.59455	5.55647	12.5926
86	PetCO2 End Tidal Corrected (mmHg)	2013003	Yes	No	No	0.75	Yes		41.4	36.1	39.4	40.3	41.2	41.7	43.2	45.6	46.3	40.9	43.3	41.3	28	37.9	35.1	46.6	53.6
87	SVRI (dynes*sec /cm^5*m^-2)	2013003	Yes	No	No	0.75	Yes		766.421	1145.35	1102.67	1053.92	988.459	835.848	937.789	885.088	809.868	1204.34	970.334	880.727	987.114	1043.25	1077	683.703	385.131
88	CaO2 (ml/dl)	2013003	Yes	No	No	0.75	Yes		13.2089		12.1346		11.7248		10.965				8.9895				13.7785		14.7231
89	CvO2 (ml/dl)	2013003	Yes	No	No	0.75	Yes		7.06962		4.5174		3.02914		2.56414				2.35975				2.82725		9.48342
90	DO2I (ml/min*m^-2)	2013003	Yes	No	No	0.75	Yes		655.175		415.707		425.014		470.031				443.256				551.098		1320.89
91	VO2I (ml/min*m^-2)	2013003	Yes	No	No	0.75	Yes		304.515		260.95		315.21		360.115				326.901				438.017		470.08
92	VO2/ DO2 (ratio)	2013003	Yes	No	No	0.75	Yes		0.464784		0.627725		0.741647		0.766152				0.737499				0.794807		0.355882
93	Hufner's Number	2013003	Yes	No	No	0.75	Yes		1.39	1.39	1.39	1.39	1.39	1.39	1.39	1.39	1.39	1.39	1.39	1.39	1.39	1.39	1.39	1.39	1.39
94	Blood withdrawn (ml)	2013003	Yes	No	No	0.75	Yes	1797.55
95	Blood withdrawn Index (ml/m2)	2013003	Yes	No	No	0.75	Yes	2105.32
96	NaCl Infused	2013003	Yes	No	No	0.75	Yes	0
97	NaCl Infusion Index	2013003	Yes	No	No	0.75	Yes	0
98	Glucose (mg/dL)	2013003	Yes	No	No	0.75	Yes	70-102	103				202						40						40			96
99	BUN (mg/dL)	2013003	Yes	No	No	0.75	Yes	7--24	12				15						20						20			6
100	Crea (mg/dL)	2013003	Yes	No	No	0.75	Yes	0.51-1.20	0.98				1.28						2.14						1.85			0.87
101	ECO2 (mmol/L)	2013003	Yes	No	No	0.75	Yes	22-32	27.8				22.3						14.1						17.6			32
102	AST (U/L)	2013003	Yes	No	No	0.75	Yes	10--205	23				12						64						99			165
103	ALT (U/L)	2013003	Yes	No	No	0.75	Yes	10--233	54				45						47						51			173
104	ALP (U/L)	2013003	Yes	No	No	0.75	Yes	50-139	180				162						254						242			272
105	CTNI (ng/dL)	2013003	Yes	No	No	0.75	Yes	0-0.70	0.04				0.06						0.6						0.45			0.07
106	DBI (mg/dL)	2013003	Yes	No	No	0.75	Yes	0-0.80	0.03				0.02						0.04						0.04			0.04
107	TBI (mg/dL)	2013003	Yes	No	No	0.75	Yes	0.20-1.03	0.02				0.01						0.03						0.03			0.04
108	CKI (U/L)	2013003	Yes	No	No	0.75	Yes	26-311	1595				1503						2066						2004			16856
1	Date (m/dd/yr)	2013004	Yes	No	Yes	0.65	No	41296
2	Series (describe)	2013004	Yes	No	Yes	0.65	No	HS4 epo&VP 65/75 w 50%CI
3	Experiment # (n)	2013004	Yes	No	Yes	0.65	No	2013004
4	Intervention 1 (EPO / SAL)	2013004	Yes	No	Yes	0.65	No
5	Intervention 2 (CI / noCI)	2013004	Yes	No	Yes	0.65	No	noCI
6	Intervention 3 (VP/noVP	2013004	Yes	No	Yes	0.65	No
7	Total Infusion Dose (IU)	2013004	Yes	No	Yes	0.65	No	307.748
8	Weight (kg)	2013004	Yes	No	Yes	0.65	No	37.9
9	Time ketamine injection (h:min)	2013004	Yes	No	Yes	0.65	No	09:40:00
10	Time start BW (h:min:sec)	2013004	Yes	No	Yes	0.65	No	11:39:28
11	Preparation time (h:min)	2013004	Yes	No	Yes	0.65	No	01:59:28
12	Resuscitated (Y/N)	2013004	Yes	No	Yes	0.65	No	N
13	Time of death	2013004	Yes	No	Yes	0.65	No	13:06:29
14	Survival from ketamine (h)	2013004	Yes	No	Yes	0.65	No	03:26:29
15	Survival from BW (h)	2013004	Yes	No	Yes	0.65	No	1.5
16	Total lobe lung weight wet (g)	2013004	Yes	No	Yes	0.65	No
17	Total lobe lung weight dry (g)	2013004	Yes	No	Yes	0.65	No
18	Lung Water (%)	2013004	Yes	No	Yes	0.65	No
19	Temperature , PA	2013004	Yes	No	Yes	0.65	No		38.2	38.3	38.7	39.1	39.4	39.5
20	CO-1 (l/min)	2013004	Yes	No	Yes	0.65	No		5.53	3.07	4.16	3.23	1.75	1.89
21	CO-2 (l/min)	2013004	Yes	No	Yes	0.65	No		5.89	3.31	3.88	3	1.83	1.85
22	EKG Heart Rate (bpm)	2013004	Yes	No	Yes	0.65	No		107.1	108.9	155.9	185	186.3	181.2
23	RA, systolic (mmHg)	2013004	Yes	No	Yes	0.65	No		6.9	5.3	4.4	3.6	4.2	3.7
24	RA, mean (mmHg)	2013004	Yes	No	Yes	0.65	No		6.36667	4.5	3.53333	3.06667	3.46667	3.1
25	RA, diastolic (mmHg)	2013004	Yes	No	Yes	0.65	No		6.1	4.1	3.1	2.8	3.1	2.8
26	PA, systolic (mmHg)	2013004	Yes	No	Yes	0.65	No		20.4	13.2	13.8	14.2	12.2	13.9
27	PA, mean (mmHg)	2013004	Yes	No	Yes	0.65	No		16.7333	10.7333	11.0667	10	9.13333	10.0333
28	PA, diastolic (mmHg)	2013004	Yes	No	Yes	0.65	No		14.9	9.5	9.7	7.9	7.6	8.1
29	Ao, systolic (mmHg)	2013004	Yes	No	Yes	0.65	No		96.8	72.6	71	51.8	33.5	32.6
30	Ao, mean (mmHg)	2013004	Yes	No	Yes	0.65	No		71.8	60.4	60.2667	41.4	26.3	24.5333
31	Ao, diastolic (mmHg)	2013004	Yes	No	Yes	0.65	No		59.3	54.3	54.9	36.2	22.7	20.5
32	LV, systolic (mmHg)	2013004	Yes	No	Yes	0.65	No		89.8	77.4	78.7	63.9	39.1	39.7
33	LV, end-diastolic (mmHg)	2013004	Yes	No	Yes	0.65	No		10.6	6.8	6.8	8.2	5.3	5.1
34	Heart rate, LV (BPM)	2013004	Yes	No	Yes	0.65	No		107	108.7	156.1	185	186.3	180.4
35	LV dP/dt max	2013004	Yes	No	Yes	0.65	No		1648.5	1138.9	1191.9	1158.7	629.7	638.2
36	LV dP/dt min	2013004	Yes	No	Yes	0.65	No		-2031	-1731.5	-1771.1	-1159.1	-696	-683.5
37	EC Flow, mean (l/min)	2013004	Yes	No	Yes	0.65	No		-0.7	32.2	24.5	14.7	14.1	-0.3
38	PetCO2 (mmHg)	2013004	Yes	No	Yes	0.65	No		45.4	30.9	35.5	35	23.2	26.9
39	PiCO2 (mmHg)	2013004	Yes	No	Yes	0.65	No		0.1	-0.9	-0.8	-0.8	-0.7	-1
40	Resp Rate, PetCO2 (BPM)	2013004	Yes	No	Yes	0.65	No		35.9	35.9	36.1	35.9	35.9	36
41	tHg (AVOX), Ao (g/dl)	2013004	Yes	No	Yes	0.65	No		8.4		7.3		6.9
42	O2Hb (AVOX), Ao (%)	2013004	Yes	No	Yes	0.65	No		96.8		99.7		99.9
43	COHb (AVOX), Ao (%)	2013004	Yes	No	Yes	0.65	No		4.6		3.2		3.4
44	MetHb (AVOX), Ao (%)	2013004	Yes	No	Yes	0.65	No		0.3		0.8		0.4
45	O2Ct (AVOX), Ao, (ml/dL)	2013004	Yes	No	Yes	0.65	No		11.3		10.1		9.6
46	O2Cap (AVOX), Ao (ml/dL)	2013004	Yes	No	Yes	0.65	No		11.1		9.7		9.3
47	sO2 (AVOX), Ao (%)	2013004	Yes	No	Yes	0.65	No		99.9		99.9		99.9
48	pH (OPTI), Ao (units)	2013004	Yes	No	Yes	0.65	No		7.448		7.385		7.351
49	pCO2 (OPTI), Ao (mmHg)	2013004	Yes	No	Yes	0.65	No		38.3		31.5		25.9
50	pO2 (OPTI), Ao (mmHg)	2013004	Yes	No	Yes	0.65	No		106.1		134.6		236.4
51	BE (OPTI), Ao (mmol/L)	2013004	Yes	No	Yes	0.65	No		1.8		-6		-10.6
52	tCO2 (OPTI), Ao (mmol/L)	2013004	Yes	No	Yes	0.65	No		27.1		19.4		14.8
53	HCO3 (OPTI), Ao (mmol/L)	2013004	Yes	No	Yes	0.65	No		25.9		18.4		14
54	stHCO3 (OPTI), Ao (mmol/L)	2013004	Yes	No	Yes	0.65	No		25.8		19.5		16
55	tHB (OPTI), Ao (g/dl)	2013004	Yes	No	Yes	0.65	No		7.4		6.7		6.4
56	SO2 (OPTI), Ao (%)	2013004	Yes	No	Yes	0.65	No		96.4		98.5		99.3
57	HCT (OPTI), Ao (%)	2013004	Yes	No	Yes	0.65	No		22.1		20.2		19.3
58	Lactate (OPTI), Ao (mmol/L)	2013004	Yes	No	Yes	0.65	No		1.19		2.95		6.43
59	tHg (AVOX), PA (g/dl)	2013004	Yes	No	Yes	0.65	No		7.8		7.1		6.7
60	O2Hb (AVOX), PA (%)	2013004	Yes	No	Yes	0.65	No		54.4		46.6		13.6
61	COHb (AVOX), PA (%)	2013004	Yes	No	Yes	0.65	No		1.9		2.2		2.2
62	MetHb (AVOX), PA (%)	2013004	Yes	No	Yes	0.65	No		0.2		0.4		0
63	O2Ct (AVOX), PA, (ml/dL)	2013004	Yes	No	Yes	0.65	No		5.9		4.7		1.3
64	O2Cap (AVOX), PA (ml/dL)	2013004	Yes	No	Yes	0.65	No		10.7		9.6		9.1
65	sO2 (AVOX), PA (%)	2013004	Yes	No	Yes	0.65	No		55.6		49		13.9
66	pH (OPTI), PA (units)	2013004	Yes	No	Yes	0.65	No		7.346		7.284		7.132
67	pCO2 (OPTI), PA (mmHg)	2013004	Yes	No	Yes	0.65	No		48.1		48.7		58.7
68	pO2 (OPTI), PA (mmHg)	2013004	Yes	No	Yes	0.65	No		42.5		38.6		27.6
69	BE (OPTI), PA (mmol/L)	2013004	Yes	No	Yes	0.65	No		-0.1		-4		-9.6
70	tCO2 (OPTI), PA (mmol/L)	2013004	Yes	No	Yes	0.65	No		27.2		24.1		21
71	HCO3 (OPTI), PA (mmol/L)	2013004	Yes	No	Yes	0.65	No		25.7		22.6		19.2
72	stHCO3 (OPTI), PA (mmol/L)	2013004	Yes	No	Yes	0.65	No		24.1		20.9		16.5
73	tHB (OPTI), PA (g/dl)	2013004	Yes	No	Yes	0.65	No		8.8		8.8		8.4
74	SO2 (OPTI), PA (%)	2013004	Yes	No	Yes	0.65	No
75	HCT (OPTI), PA (%)	2013004	Yes	No	Yes	0.65	No		26.4		26.4		25.1
76	Lactate (OPTI), PA (mmol/L)	2013004	Yes	No	Yes	0.65	No		1.15		3.04		7.38
77	NDS (%)	2013004	Yes	No	Yes	0.65	No
78	OPC (n)	2013004	Yes	No	Yes	0.65	No
79	BSA (m^2)	2013004	Yes	No	Yes	0.65	No		0.823662
80	Cardiac Output	2013004	Yes	No	Yes	0.65	No		5.71	3.19	4.02	3.115	1.79	1.87
81	Cardiac Index (L/min*m^-2)	2013004	Yes	No	Yes	0.65	No		6.93246	3.87295	4.88064	3.78189	2.17322	2.27035
82	Stroke Volume Index (ml/beat*m^-2)	2013004	Yes	No	Yes	0.65	No		64.7893	35.6297	31.2661	20.4427	11.6652	12.5851
83	Left Ventricular Stroke Work Index (cJ)	2013004	Yes	No	Yes	0.65	No		68.4107	33.5361	29.9708	15.1806	5.25658	5.80534
84	Cardiac Stroke Work Index (cJ)	2013004	Yes	No	Yes	0.65	No		56.4685	26.5294	23.6274	10.438	3.54785	3.59294
85	Right Ventricular Stroke Work Index (cJ)	2013004	Yes	No	Yes	0.65	No		8.95443	2.96093	3.1402	1.88962	0.88128	1.1633
86	PetCO2 End Tidal Corrected (mmHg)	2013004	Yes	No	Yes	0.65	No		45.3	31.8	36.3	35.8	23.9	27.9
87	SVRI (dynes*sec /cm^5*m^-2)	2013004	Yes	No	Yes	0.65	No		754.34	1153.52	929.002	810.071	839.693	754.488
88	CaO2 (ml/dl)	2013004	Yes	No	Yes	0.65	No		11.6207		10.5204		10.2906
89	CvO2 (ml/dl)	2013004	Yes	No	Yes	0.65	No		6.02555		4.71475		1.34937
90	DO2I (ml/min*m^-2)	2013004	Yes	No	Yes	0.65	No		805.598		513.461		223.638
91	VO2I (ml/min*m^-2)	2013004	Yes	No	Yes	0.65	No		387.879		283.351		194.313
92	VO2/ DO2 (ratio)	2013004	Yes	No	Yes	0.65	No		0.48148		0.551845		0.868874
93	Hufner's Number	2013004	Yes	No	Yes	0.65	No		1.39	1.39	1.39	1.39	1.39	1.39	1.39	1.39	1.39	1.39	1.39	1.39	1.39	1.39	1.39	1.39	1.39
94	Blood withdrawn (ml)	2013004	Yes	No	Yes	0.65	No	1476.51
95	Blood withdrawn Index (ml/m2)	2013004	Yes	No	Yes	0.65	No	1792.62
96	NaCl Infused	2013004	Yes	No	Yes	0.65	No
97	NaCl Infusion Index	2013004	Yes	No	Yes	0.65	No	0
98	Glucose (mg/dL)	2013004	Yes	No	Yes	0.65	No	70-100	116				344
99	BUN (mg/dL)	2013004	Yes	No	Yes	0.65	No	7--22	11				14
100	Crea (mg/dL)	2013004	Yes	No	Yes	0.65	No	0.51-1.18	0.89				1.38
101	ECO2 (mmol/L)	2013004	Yes	No	Yes	0.65	No	22-30	25.3				16.4
102	AST (U/L)	2013004	Yes	No	Yes	0.65	No	10--93	38				27
103	ALT (U/L)	2013004	Yes	No	Yes	0.65	No	10--121	66				53
104	ALP (U/L)	2013004	Yes	No	Yes	0.65	No	50-137	191				180
105	CTNI (ng/dL)	2013004	Yes	No	Yes	0.65	No	0-0.30	0.15				0.12
106	DBI (mg/dL)	2013004	Yes	No	Yes	0.65	No	0-0.40	0.03				0.03
107	TBI (mg/dL)	2013004	Yes	No	Yes	0.65	No	0.20-1.01	0.03				0.02
108	CKI (U/L)	2013004	Yes	No	Yes	0.65	No	26-309	2073				1747
1	Date (m/dd/yr)	2013005	No	No	No	0.65	No	41297
2	Series (describe)	2013005	No	No	No	0.65	No	HS4 epo&VP 65/75 w 50%CI
3	Experiment # (n)	2013005	No	No	No	0.65	No	2013005
4	Intervention 1 (EPO / SAL)	2013005	No	No	No	0.65	No
5	Intervention 2 (CI / noCI)	2013005	No	No	No	0.65	No	noCI
6	Intervention 3 (VP/noVP	2013005	No	No	No	0.65	No
7	Total Infusion Dose (IU)	2013005	No	No	No	0.65	No	300.44
8	Weight (kg)	2013005	No	No	No	0.65	No	37
9	Time ketamine injection (h:min)	2013005	No	No	No	0.65	No	09:15:00
10	Time start BW (h:min:sec)	2013005	No	No	No	0.65	No	10:51:10
11	Preparation time (h:min)	2013005	No	No	No	0.65	No	01:36:10
12	Resuscitated (Y/N)	2013005	No	No	No	0.65	No	N
13	Time of death	2013005	No	No	No	0.65	No	14:06:11
14	Survival from ketamine (h)	2013005	No	No	No	0.65	No	04:51:11
15	Survival from BW (h)	2013005	No	No	No	0.65	No	3.25
16	Total lobe lung weight wet (g)	2013005	No	No	No	0.65	No
17	Total lobe lung weight dry (g)	2013005	No	No	No	0.65	No
18	Lung Water (%)	2013005	No	No	No	0.65	No
19	Temperature , PA	2013005	No	No	No	0.65	No		38	38.4	38.6	38.9	39.3	39.5	39.7	39.9	40	40.1	40.1	40.3	40.4
20	CO-1 (l/min)	2013005	No	No	No	0.65	No		5.4	4.5	4.46	5.29	3.46	3.11	2.85	3.43	3.3	2.77	2.65	2.38	1.51
21	CO-2 (l/min)	2013005	No	No	No	0.65	No		5.58	4.3	4.34	4.98	3.76	3.32	2.79	3.33	3.37	2.78	2.49	2.38	1.46
22	EKG Heart Rate (bpm)	2013005	No	No	No	0.65	No		89.9	102.5	133	239	252.8	248.8	227	221.8	212	195.8	232.2	227.7	166.8
23	RA, systolic (mmHg)	2013005	No	No	No	0.65	No		9.3	5.4	4.8	3.9	3.4	3.6	4.7	3.9	4.1	4.4	3.8	4.9	4.7
24	RA, mean (mmHg)	2013005	No	No	No	0.65	No		7.63333	4.73333	3.8	2.63333	2.26667	2.13333	3.5	2.96667	3.03333	2.8	0.666667	1.16667	3.76667
25	RA, diastolic (mmHg)	2013005	No	No	No	0.65	No		6.8	4.4	3.3	2	1.7	1.4	2.9	2.5	2.5	2	-0.9	-0.7	3.3
26	PA, systolic (mmHg)	2013005	No	No	No	0.65	No		21	16.3	17.6	24.2	17	20.4	20.4	23.7	25.8	24.5	19.3	19.7	19.2
27	PA, mean (mmHg)	2013005	No	No	No	0.65	No		17.4667	12.5	13.8	19.6667	10.9333	14.0667	15.9333	19.5	20.6	19.0333	13.1667	12.9667	15.8
28	PA, diastolic (mmHg)	2013005	No	No	No	0.65	No		15.7	10.6	11.9	17.4	7.9	10.9	13.7	17.4	18	16.3	10.1	9.6	14.1
29	Ao, systolic (mmHg)	2013005	No	No	No	0.65	No		92.9	61.6	71.6	77	64.3	70.1	57.1	61.9	63	55.4	58.7	65.6	43.1
30	Ao, mean (mmHg)	2013005	No	No	No	0.65	No		67.2333	47.2667	53.5333	56.6667	43.7	46.9	36.9	39.4333	39.3333	34.0667	36.5	37.9333	25.1667
31	Ao, diastolic (mmHg)	2013005	No	No	No	0.65	No		54.4	40.1	44.5	46.5	33.4	35.3	26.8	28.2	27.5	23.4	25.4	24.1	16.2
32	LV, systolic (mmHg)	2013005	No	No	No	0.65	No		88.9	71.1	82	93.3	72.4	78	62	67	67.7	58.7	59	57.5	42.6
33	LV, end-diastolic (mmHg)	2013005	No	No	No	0.65	No		12.3	10.3	8.9	4.7	3.3	6.1	7.3	10.3	10.7	8.6	4.6	8	7.1
34	Heart rate, LV (BPM)	2013005	No	No	No	0.65	No		89.9	102.5	133	238.9	252.8	248.9	227.1	221.7	212	195.9	232.2	227.7	167
35	LV dP/dt max	2013005	No	No	No	0.65	No		1244.2	1070.7	1388.3	2353.5	1939.9	1954.5	1276.9	1539.5	1571.7	1297.9	1530.5	1340.4	664.7
36	LV dP/dt min	2013005	No	No	No	0.65	No		-1464.8	-1234.7	-1293.7	-1653.1	-1441.9	-1467.3	-1134.9	-1265.2	-1239.7	-1041.2	-1133	-1157.6	-618.1
37	EC Flow, mean (l/min)	2013005	No	No	No	0.65	No		0.7	35.5	26.7	17.8	16.5	0.9	1	0.4	0.8	0.3	0.7	0.4	0.4
38	PetCO2 (mmHg)	2013005	No	No	No	0.65	No		51.8	43.4	45.9	50.3	43.9	41.4	43.8	50.3	51.3	48.3	31.2	22.3	27
39	PiCO2 (mmHg)	2013005	No	No	No	0.65	No		-0.5	-0.6	-0.6	-0.5	-0.6	-0.6	-0.6	-0.6	-0.5	-1.1	-1.2	-0.7	-1.2
40	Resp Rate, PetCO2 (BPM)	2013005	No	No	No	0.65	No		36.9	37.1	36.9	37	37.1	37.1	37	36.9	37	36.9	23.9	26.1	36.9
41	tHg (AVOX), Ao (g/dl)	2013005	No	No	No	0.65	No		8.7		8.9		9.2		8.8				9.1
42	O2Hb (AVOX), Ao (%)	2013005	No	No	No	0.65	No		97.9		92.4		91.9		90.5				93.1
43	COHb (AVOX), Ao (%)	2013005	No	No	No	0.65	No		4.3		2.1		2.9		3.2				3.5
44	MetHb (AVOX), Ao (%)	2013005	No	No	No	0.65	No		1		1.1		0.7		1				0.9
45	O2Ct (AVOX), Ao, (ml/dL)	2013005	No	No	No	0.65	No		11.8		11.4		11.8		11.1				11.8
46	O2Cap (AVOX), Ao (ml/dL)	2013005	No	No	No	0.65	No		11.4		11.9		12.4		11.7				12.1
47	sO2 (AVOX), Ao (%)	2013005	No	No	No	0.65	No		99.9		95.5		95.3		94.5				97.3
48	pH (OPTI), Ao (units)	2013005	No	No	No	0.65	No		7.434		7.421		7.396		7.313				7.259
49	pCO2 (OPTI), Ao (mmHg)	2013005	No	No	No	0.65	No		42.4		38.3		41.8		40.4				30.5
50	pO2 (OPTI), Ao (mmHg)	2013005	No	No	No	0.65	No		252.3		76.1		78		81.2				91.3
51	BE (OPTI), Ao (mmol/L)	2013005	No	No	No	0.65	No		3.2		-0.1		0.2		-5.7				-12.6
52	tCO2 (OPTI), Ao (mmol/L)	2013005	No	No	No	0.65	No		29		25.5		26.4		21.3				14.3
53	HCO3 (OPTI), Ao (mmol/L)	2013005	No	No	No	0.65	No		27.7		24.3		25.1		20.1				13.3
54	stHCO3 (OPTI), Ao (mmol/L)	2013005	No	No	No	0.65	No		26.9		24.3		24.4		19.7				14.5
55	tHB (OPTI), Ao (g/dl)	2013005	No	No	No	0.65	No		8		8.6		9.1		8.5				8.4
56	SO2 (OPTI), Ao (%)	2013005	No	No	No	0.65	No		99.6		92.7		93.1		92.8				92.7
57	HCT (OPTI), Ao (%)	2013005	No	No	No	0.65	No		24.2		25.9		27.3		25.4				25.3
58	Lactate (OPTI), Ao (mmol/L)	2013005	No	No	No	0.65	No		0.54		0.89		2.34		5.75				11.67
59	tHg (AVOX), PA (g/dl)	2013005	No	No	No	0.65	No		7.8		8.8		9.1		8.7				9.6
60	O2Hb (AVOX), PA (%)	2013005	No	No	No	0.65	No		65.6		42.1		21.6		15.4				15.6
61	COHb (AVOX), PA (%)	2013005	No	No	No	0.65	No		2.8		1.1		0.3		1.2				2.2
62	MetHb (AVOX), PA (%)	2013005	No	No	No	0.65	No		0		0.9		0.7		0.8				1.6
63	O2Ct (AVOX), PA, (ml/dL)	2013005	No	No	No	0.65	No		7.1		5.2		2.7		1.9				2.1
64	O2Cap (AVOX), PA (ml/dL)	2013005	No	No	No	0.65	No		10.5		12		12.6		11.9				12.9
65	sO2 (AVOX), PA (%)	2013005	No	No	No	0.65	No		67.5		43		21.8		15.7				16.2
66	pH (OPTI), PA (units)	2013005	No	No	No	0.65	No		7.349		7.338		7.276		7.178				7.087
67	pCO2 (OPTI), PA (mmHg)	2013005	No	No	No	0.65	No		56.3		57.5		66.6		76.3				72.7
68	pO2 (OPTI), PA (mmHg)	2013005	No	No	No	0.65	No		47.1		35.4		27.5		26.8				31.8
69	BE (OPTI), PA (mmol/L)	2013005	No	No	No	0.65	No		3.9		3.4		2.2		-1.9				-8.8
70	tCO2 (OPTI), PA (mmol/L)	2013005	No	No	No	0.65	No		32		31.9		32.4		30.1				23.7
71	HCO3 (OPTI), PA (mmol/L)	2013005	No	No	No	0.65	No		30.3		30.1		30.3		27.7				21.4
72	stHCO3 (OPTI), PA (mmol/L)	2013005	No	No	No	0.65	No		27.3		26.9		25.6		22.1				17
73	tHB (OPTI), PA (g/dl)	2013005	No	No	No	0.65	No		8.9		9.8		11.2		10.8				9.9
74	SO2 (OPTI), PA (%)	2013005	No	No	No	0.65	No		71.8
75	HCT (OPTI), PA (%)	2013005	No	No	No	0.65	No		26.6		29.3		33.6		32.4				29.8
76	Lactate (OPTI), PA (mmol/L)	2013005	No	No	No	0.65	No		0.56		1.04		2.74		6.09				12.96
77	NDS (%)	2013005	No	No	No	0.65	No
78	OPC (n)	2013005	No	No	No	0.65	No
79	BSA (m^2)	2013005	No	No	No	0.65	No		0.81057
80	Cardiac Output	2013005	No	No	No	0.65	No		5.49	4.4	4.4	5.135	3.61	3.215	2.82	3.38	3.335	2.775	2.57	2.38	1.485
81	Cardiac Index (L/min*m^-2)	2013005	No	No	No	0.65	No		6.77301	5.42828	5.42828	6.33505	4.45365	3.96634	3.47903	4.1699	4.11439	3.42352	3.17061	2.9362	1.83204
82	Stroke Volume Index (ml/beat*m^-2)	2013005	No	No	No	0.65	No		75.3394	52.9588	40.8141	26.5176	17.6173	15.9355	15.3194	18.8088	19.4075	17.4758	13.6546	12.8951	10.9703
83	Left Ventricular Stroke Work Index (cJ)	2013005	No	No	No	0.65	No		76.9389	42.9276	39.7762	31.3229	16.2298	15.2753	11.1718	14.218	14.7482	11.6727	9.90317	8.50989	5.1921
84	Cardiac Stroke Work Index (cJ)	2013005	No	No	No	0.65	No		59.8098	30.0035	27.0372	19.0853	9.72285	9.5022	6.81541	9.1361	9.38383	7.27819	6.51736	6.31512	3.12707
85	Right Ventricular Stroke Work Index (cJ)	2013005	No	No	No	0.65	No		9.87684	5.48363	5.44134	6.02183	2.03557	2.53526	2.53936	4.14587	4.54521	3.78217	2.27555	2.02862	1.75995
86	PetCO2 End Tidal Corrected (mmHg)	2013005	No	No	No	0.65	No		52.3	44	46.5	50.8	44.5	42	44.4	50.9	51.8	49.4	32.4	23	28.2
87	SVRI (dynes*sec /cm^5*m^-2)	2013005	No	No	No	0.65	No		703.267	626.214	732.219	681.659	743.513	902.028	767.262	698.917	705.11	729.902	903.234	1000.75	933.541
88	CaO2 (ml/dl)	2013005	No	No	No	0.65	No		12.5959		11.6591		11.9862		11.3136				12.0501
89	CvO2 (ml/dl)	2013005	No	No	No	0.65	No		7.25365		5.25587		2.81468		1.94272				2.17706
90	DO2I (ml/min*m^-2)	2013005	No	No	No	0.65	No		853.125		632.888		533.823		393.602				382.062
91	VO2I (ml/min*m^-2)	2013005	No	No	No	0.65	No		361.834		347.585		408.466		326.014				313.036
92	VO2/ DO2 (ratio)	2013005	No	No	No	0.65	No		0.424128		0.549204		0.765172		0.828284				0.819333
93	Hufner's Number	2013005	No	No	No	0.65	No		1.39	1.39	1.39	1.39	1.39	1.39	1.39	1.39	1.39	1.39	1.39	1.39	1.39
94	Blood withdrawn (ml)	2013005	No	No	No	0.65	No	1441.89
95	Blood withdrawn Index (ml/m2)	2013005	No	No	No	0.65	No	1778.86
96	NaCl Infused	2013005	No	No	No	0.65	No
97	NaCl Infusion Index	2013005	No	No	No	0.65	No	0
98	Glucose (mg/dL)	2013005	No	No	No	0.65	No	70-100	107				188
99	BUN (mg/dL)	2013005	No	No	No	0.65	No	7--22	12				14
100	Crea (mg/dL)	2013005	No	No	No	0.65	No	0.51-1.18	0.8				1.3
101	ECO2 (mmol/L)	2013005	No	No	No	0.65	No	22-30	30.2				27.9
102	AST (U/L)	2013005	No	No	No	0.65	No	10--93	34				30
103	ALT (U/L)	2013005	No	No	No	0.65	No	10--121	85				82
104	ALP (U/L)	2013005	No	No	No	0.65	No	50-137	169				169
105	CTNI (ng/dL)	2013005	No	No	No	0.65	No	0-0.30	0.04				0
106	DBI (mg/dL)	2013005	No	No	No	0.65	No	0-0.40	0.02				0.02
107	TBI (mg/dL)	2013005	No	No	No	0.65	No	0.20-1.01	0.03				0.02
108	CKI (U/L)	2013005	No	No	No	0.65	No	26-309	557				574
1	Date (m/dd/yr)	2013006	Yes	No	Yes	0.75	No	41302
2	Series (describe)	2013006	Yes	No	Yes	0.75	No	HS4 epo&VP 65/75 w 50%CI
3	Experiment # (n)	2013006	Yes	No	Yes	0.75	No	2013006
4	Intervention 1 (EPO / SAL)	2013006	Yes	No	Yes	0.75	No
5	Intervention 2 (CI / noCI)	2013006	Yes	No	Yes	0.75	No	noCI
6	Intervention 3 (VP/noVP	2013006	Yes	No	Yes	0.75	No
7	Total Infusion Dose (IU)	2013006	Yes	No	Yes	0.75	No	312.62
8	Weight (kg)	2013006	Yes	No	Yes	0.75	No	38.5
9	Time ketamine injection (h:min)	2013006	Yes	No	Yes	0.75	No	09:30:00
10	Time start BW (h:min:sec)	2013006	Yes	No	Yes	0.75	No	10:52:14
11	Preparation time (h:min)	2013006	Yes	No	Yes	0.75	No	01:22:14
12	Resuscitated (Y/N)	2013006	Yes	No	Yes	0.75	No	N
13	Time of death	2013006	Yes	No	Yes	0.75	No	12:08:25
14	Survival from ketamine (h)	2013006	Yes	No	Yes	0.75	No	02:38:25
15	Survival from BW (h)	2013006	Yes	No	Yes	0.75	No	1.33
16	Total lobe lung weight wet (g)	2013006	Yes	No	Yes	0.75	No
17	Total lobe lung weight dry (g)	2013006	Yes	No	Yes	0.75	No
18	Lung Water (%)	2013006	Yes	No	Yes	0.75	No
19	Temperature , PA	2013006	Yes	No	Yes	0.75	No		37.7	37.8	38.2	38.6	38.9	39.2
20	CO-1 (l/min)	2013006	Yes	No	Yes	0.75	No		6.3	4.01	2.58	2.54	2.76	1.29
21	CO-2 (l/min)	2013006	Yes	No	Yes	0.75	No		6.35	3.7	2.42	2.59	2.62	1.22
22	EKG Heart Rate (bpm)	2013006	Yes	No	Yes	0.75	No		119.5	145.7	147	183.3	229.1	217.9
23	RA, systolic (mmHg)	2013006	Yes	No	Yes	0.75	No		6	3.8	3.1	2.1	0.5	0.5
24	RA, mean (mmHg)	2013006	Yes	No	Yes	0.75	No		4.8	2.8	1.9	0.633333	-0.833333	-0.166667
25	RA, diastolic (mmHg)	2013006	Yes	No	Yes	0.75	No		4.2	2.3	1.3	-0.1	-1.5	-0.5
26	PA, systolic (mmHg)	2013006	Yes	No	Yes	0.75	No		24.2	17.4	11.5	13.7	19.1	14.4
27	PA, mean (mmHg)	2013006	Yes	No	Yes	0.75	No		19.8667	13.7333	10.1	10.5	11.8333	9.66667
28	PA, diastolic (mmHg)	2013006	Yes	No	Yes	0.75	No		17.7	11.9	9.4	8.9	8.2	7.3
29	Ao, systolic (mmHg)	2013006	Yes	No	Yes	0.75	No		109.9	107.6	59.8	80.5	73.8	34.4
30	Ao, mean (mmHg)	2013006	Yes	No	Yes	0.75	No		91.3	96.1333	52.1333	67.1667	62.2	25.7333
31	Ao, diastolic (mmHg)	2013006	Yes	No	Yes	0.75	No		82	90.4	48.3	60.5	56.4	21.4
32	LV, systolic (mmHg)	2013006	Yes	No	Yes	0.75	No		111.8	106.4	68.6	90.8	92.4	36.8
33	LV, end-diastolic (mmHg)	2013006	Yes	No	Yes	0.75	No		15.6	13.3	9.5	9.7	5.1	3.9
34	Heart rate, LV (BPM)	2013006	Yes	No	Yes	0.75	No		119.5	145.7	146.9	183.4	229.2	217.8
35	LV dP/dt max	2013006	Yes	No	Yes	0.75	No		1728.5	1338.4	783.6	1305.1	1552.1	673.3
36	LV dP/dt min	2013006	Yes	No	Yes	0.75	No		-1945.3	-1929.6	-1136.9	-1299.2	-1479.4	-661.2
37	EC Flow, mean (l/min)	2013006	Yes	No	Yes	0.75	No		0.6	28.4	22.6	15.1	17.5	12.9
38	PetCO2 (mmHg)	2013006	Yes	No	Yes	0.75	No		41.9	32.9	33.8	37.3	37.3	26.9
39	PiCO2 (mmHg)	2013006	Yes	No	Yes	0.75	No		0.8	0.6	0.7	0.5	0.5	0.5
40	Resp Rate, PetCO2 (BPM)	2013006	Yes	No	Yes	0.75	No		36.9	37	36.9	36.9	36.9	36.9
41	tHg (AVOX), Ao (g/dl)	2013006	Yes	No	Yes	0.75	No		11.2		10.5		10.6
42	O2Hb (AVOX), Ao (%)	2013006	Yes	No	Yes	0.75	No		93.3		97.3		92.7
43	COHb (AVOX), Ao (%)	2013006	Yes	No	Yes	0.75	No		4		2.6		2.6
44	MetHb (AVOX), Ao (%)	2013006	Yes	No	Yes	0.75	No		0.4		0.6		1
45	O2Ct (AVOX), Ao, (ml/dL)	2013006	Yes	No	Yes	0.75	No		14.5		14.2		13.7
46	O2Cap (AVOX), Ao (ml/dL)	2013006	Yes	No	Yes	0.75	No		14.9		14.2		14.2
47	sO2 (AVOX), Ao (%)	2013006	Yes	No	Yes	0.75	No		97.6		99.9		96.3
48	pH (OPTI), Ao (units)	2013006	Yes	No	Yes	0.75	No		7.47		7.47		7.412
49	pCO2 (OPTI), Ao (mmHg)	2013006	Yes	No	Yes	0.75	No		38.9		28.4		33.5
50	pO2 (OPTI), Ao (mmHg)	2013006	Yes	No	Yes	0.75	No		86		98.3		81.9
51	BE (OPTI), Ao (mmol/L)	2013006	Yes	No	Yes	0.75	No		3.8		-2.6		-3.1
52	tCO2 (OPTI), Ao (mmol/L)	2013006	Yes	No	Yes	0.75	No		28.9		21.1		21.9
53	HCO3 (OPTI), Ao (mmol/L)	2013006	Yes	No	Yes	0.75	No		27.7		20.2		20.9
54	stHCO3 (OPTI), Ao (mmol/L)	2013006	Yes	No	Yes	0.75	No		27.5		22.3		21.8
55	tHB (OPTI), Ao (g/dl)	2013006	Yes	No	Yes	0.75	No		11		10.1		10.4
56	SO2 (OPTI), Ao (%)	2013006	Yes	No	Yes	0.75	No		94.1		97.3		92.7
57	HCT (OPTI), Ao (%)	2013006	Yes	No	Yes	0.75	No		32.9		30.3		31.1
58	Lactate (OPTI), Ao (mmol/L)	2013006	Yes	No	Yes	0.75	No		0.52		2.1		2.94
59	tHg (AVOX), PA (g/dl)	2013006	Yes	No	Yes	0.75	No		10.8		10.8		10.2
60	O2Hb (AVOX), PA (%)	2013006	Yes	No	Yes	0.75	No		62.4		38.3		24.9
61	COHb (AVOX), PA (%)	2013006	Yes	No	Yes	0.75	No		1.8		2.5		1.6
62	MetHb (AVOX), PA (%)	2013006	Yes	No	Yes	0.75	No		0.7		0.1		0
63	O2Ct (AVOX), PA, (ml/dL)	2013006	Yes	No	Yes	0.75	No		9.4		5.7		3.5
64	O2Cap (AVOX), PA (ml/dL)	2013006	Yes	No	Yes	0.75	No		14.7		14.6		13.9
65	sO2 (AVOX), PA (%)	2013006	Yes	No	Yes	0.75	No		64		39.3		25.3
66	pH (OPTI), PA (units)	2013006	Yes	No	Yes	0.75	No		7.399		7.38		7.309
67	pCO2 (OPTI), PA (mmHg)	2013006	Yes	No	Yes	0.75	No		43.1		44.2		49.3
68	pO2 (OPTI), PA (mmHg)	2013006	Yes	No	Yes	0.75	No		45.1		34.2		29.9
69	BE (OPTI), PA (mmol/L)	2013006	Yes	No	Yes	0.75	No		1		0.2		-2.4
70	tCO2 (OPTI), PA (mmol/L)	2013006	Yes	No	Yes	0.75	No		27.4		26.9		25.7
71	HCO3 (OPTI), PA (mmol/L)	2013006	Yes	No	Yes	0.75	No		26		25.6		24.2
72	stHCO3 (OPTI), PA (mmol/L)	2013006	Yes	No	Yes	0.75	No		25.1		24.4		22.2
73	tHB (OPTI), PA (g/dl)	2013006	Yes	No	Yes	0.75	No		11.8		11.9		12
74	SO2 (OPTI), PA (%)	2013006	Yes	No	Yes	0.75	No		72.7
75	HCT (OPTI), PA (%)	2013006	Yes	No	Yes	0.75	No		35.5		35.6		36
76	Lactate (OPTI), PA (mmol/L)	2013006	Yes	No	Yes	0.75	No		0.54		2.24		2.64
77	NDS (%)	2013006	Yes	No	Yes	0.75	No
78	OPC (n)	2013006	Yes	No	Yes	0.75	No
79	BSA (m^2)	2013006	Yes	No	Yes	0.75	No		0.832332
80	Cardiac Output	2013006	Yes	No	Yes	0.75	No		6.325	3.855	2.5	2.565	2.69	1.255
81	Cardiac Index (L/min*m^-2)	2013006	Yes	No	Yes	0.75	No		7.59913	4.63156	3.00361	3.0817	3.23188	1.50781
82	Stroke Volume Index (ml/beat*m^-2)	2013006	Yes	No	Yes	0.75	No		63.591	31.7884	20.4466	16.8032	14.1007	6.92292
83	Left Ventricular Stroke Work Index (cJ)	2013006	Yes	No	Yes	0.75	No		81.558	39.456	16.1103	18.168	16.4116	3.03655
84	Cardiac Stroke Work Index (cJ)	2013006	Yes	No	Yes	0.75	No		73.2683	39.5193	13.681	14.8914	11.839	2.38832
85	Right Ventricular Stroke Work Index (cJ)	2013006	Yes	No	Yes	0.75	No		12.7735	4.63357	2.23527	2.21033	2.38122	0.907581
86	PetCO2 End Tidal Corrected (mmHg)	2013006	Yes	No	Yes	0.75	No		41.1	32.3	33.1	36.8	36.8	26.4
87	SVRI (dynes*sec /cm^5*m^-2)	2013006	Yes	No	Yes	0.75	No		909.72	1610.51	1336.61	1725.46	1558.73	1372.8
88	CaO2 (ml/dl)	2013006	Yes	No	Yes	0.75	No		14.7829		14.4958		13.9041
89	CvO2 (ml/dl)	2013006	Yes	No	Yes	0.75	No		9.50279		5.8522		3.62002
90	DO2I (ml/min*m^-2)	2013006	Yes	No	Yes	0.75	No		1123.38		435.398		449.365
91	VO2I (ml/min*m^-2)	2013006	Yes	No	Yes	0.75	No		401.246		259.621		332.37
92	VO2/ DO2 (ratio)	2013006	Yes	No	Yes	0.75	No		0.357179		0.596284		0.739644
93	Hufner's Number	2013006	Yes	No	Yes	0.75	No		1.39	1.39	1.39	1.39	1.39	1.39
94	Blood withdrawn (ml)	2013006	Yes	No	Yes	0.75	No	1730.66
95	Blood withdrawn Index (ml/m2)	2013006	Yes	No	Yes	0.75	No	2079.29
96	NaCl Infused	2013006	Yes	No	Yes	0.75	No
97	NaCl Infusion Index	2013006	Yes	No	Yes	0.75	No	0
98	Glucose (mg/dL)	2013006	Yes	No	Yes	0.75	No	70-99	12				16
99	BUN (mg/dL)	2013006	Yes	No	Yes	0.75	No	7--21	8				13
100	Crea (mg/dL)	2013006	Yes	No	Yes	0.75	No	0.51-1.17	0.77				1.12
101	ECO2 (mmol/L)	2013006	Yes	No	Yes	0.75	No	22-29	27.6				23.3
102	AST (U/L)	2013006	Yes	No	Yes	0.75	No	10--37	43				59
103	ALT (U/L)	2013006	Yes	No	Yes	0.75	No	10--65	71				65
104	ALP (U/L)	2013006	Yes	No	Yes	0.75	No	50-136	236				257
105	CTNI (ng/dL)	2013006	Yes	No	Yes	0.75	No	0-0.10	0.03				0
106	DBI (mg/dL)	2013006	Yes	No	Yes	0.75	No	0-0.20	0.07				0.07
107	TBI (mg/dL)	2013006	Yes	No	Yes	0.75	No	0.20-1.00	0.19				0.27
108	CKI (U/L)	2013006	Yes	No	Yes	0.75	No	26-308	802				912
1	Date (m/dd/yr)	2013007	Yes	No	Yes	0.65	No	41303
2	Series (describe)	2013007	Yes	No	Yes	0.65	No	HS4 epo&VP 65/75 w 50%CI
3	Experiment # (n)	2013007	Yes	No	Yes	0.65	No	2013007
4	Intervention 1 (EPO / SAL)	2013007	Yes	No	Yes	0.65	No
5	Intervention 2 (CI / noCI)	2013007	Yes	No	Yes	0.65	No	noCI
6	Intervention 3 (VP/noVP	2013007	Yes	No	Yes	0.65	No
7	Total VP Infusion Dose (IU)	2013007	Yes	No	Yes	0.65	No	330.484
8	Weight (kg)	2013007	Yes	No	Yes	0.65	No	40.7
9	Time ketamine injection (h:min)	2013007	Yes	No	Yes	0.65	No	09:20:00
10	Time start BW (h:min:sec)	2013007	Yes	No	Yes	0.65	No	10:58:27
11	Preparation time (h:min)	2013007	Yes	No	Yes	0.65	No	01:38:27
12	Resuscitated (Y/N)	2013007	Yes	No	Yes	0.65	No	N
13	Time of death	2013007	Yes	No	Yes	0.65	No	14:38:28
14	Survival from ketamine (h)	2013007	Yes	No	Yes	0.65	No	05:18:28
15	Survival from BW (h)	2013007	Yes	No	Yes	0.65	No	3.75
16	Total lobe lung weight wet (g)	2013007	Yes	No	Yes	0.65	No
17	Total lobe lung weight dry (g)	2013007	Yes	No	Yes	0.65	No
18	Lung Water (%)	2013007	Yes	No	Yes	0.65	No
19	Temperature , PA	2013007	Yes	No	Yes	0.65	No		38.2	38.4	39	39.4	39.6	39.9	40	40	40.3	40.5	40.8	41.1	41.3	41.5	41.6
20	CO-1 (l/min)	2013007	Yes	No	Yes	0.65	No		6.33	3.01	3.92	3.88	3.47	3.47	3.77	5.49	3.39	4.47	3.51	3.27	3.78	2.75	2.98
21	CO-2 (l/min)	2013007	Yes	No	Yes	0.65	No		6.34	2.8	3.97	3.7	3.31	3.48	3.47	5.58	3.48	4.47	3.48	3	3.8	2.71	2.74
22	EKG Heart Rate (bpm)	2013007	Yes	No	Yes	0.65	No		126.6	163.1	197.5	190.5	211.5	219.8	216	213.5	216.7	232.7	206.8	197.7	198	178.1	175
23	RA, systolic (mmHg)	2013007	Yes	No	Yes	0.65	No		7.3	6.4	4	3.5	2.5	2.6	2.5	3.8	5.1	2.7	5.4	4.5	1.7	5.6	4.7
24	RA, mean (mmHg)	2013007	Yes	No	Yes	0.65	No		6.43333	5.2	3.26667	2.16667	1.63333	1.8	1.36667	0.2	1.83333	0.3	3.73333	3.5	-1.5	4.73333	4.23333
25	RA, diastolic (mmHg)	2013007	Yes	No	Yes	0.65	No		6	4.6	2.9	1.5	1.2	1.4	0.8	-1.6	0.2	-0.9	2.9	3	-3.1	4.3	4
26	PA, systolic (mmHg)	2013007	Yes	No	Yes	0.65	No		22.1	15.4	20.4	21.8	25.3	22.5	18.7	18.6	13.8	18.4	18.8	23.2	19.7	17.7	21.9
27	PA, mean (mmHg)	2013007	Yes	No	Yes	0.65	No		17.5	12	15.6667	16.9333	17.9	17.3	16.8333	12.6667	10.8667	13.9333	15.8667	17.1333	12.7667	15.9	17.7667
28	PA, diastolic (mmHg)	2013007	Yes	No	Yes	0.65	No		15.2	10.3	13.3	14.5	14.2	14.7	15.9	9.7	9.4	11.7	14.4	14.1	9.3	15	15.7
29	Ao, systolic (mmHg)	2013007	Yes	No	Yes	0.65	No		91.4	64.2	89.1	94.3	87.5	86.9	82.1	109.5	93.4	106.9	70.6	71.8	104.7	64.4	60.4
30	Ao, mean (mmHg)	2013007	Yes	No	Yes	0.65	No		73.7333	54	70.5667	71.9	64.1667	59.7	55.4333	76.7667	64.5333	74.1667	46.2667	45.5333	70.1667	41.0667	35.5333
31	Ao, diastolic (mmHg)	2013007	Yes	No	Yes	0.65	No		64.9	48.9	61.3	60.7	52.5	46.1	42.1	60.4	50.1	57.8	34.1	32.4	52.9	29.4	23.1
32	LV, systolic (mmHg)	2013007	Yes	No	Yes	0.65	No		94.1	66.8	94.7	99.4	90.6	86.5	84.5	108.2	92.9	109.7	66.9	64.6	96	65	53.9
33	LV, end-diastolic (mmHg)	2013007	Yes	No	Yes	0.65	No		17.1	8.5	3.5	11.1	6.1	11.8	7.7	9.2	3.5	4.6	7.3	8.6	7.3	7.7	6.8
34	Heart rate, LV (BPM)	2013007	Yes	No	Yes	0.65	No		126.7	164.2	196.7	190.5	211.5	219.8	216	213.5	216.3	227.3	206.8	197.5	198.5	178.2	178.3
35	LV dP/dt max	2013007	Yes	No	Yes	0.65	No		1212.4	857	1556.7	1700.7	1709.2	1758	1807.6	3065.8	2003.1	2551	1216.6	1043.5	2157.6	962	842.4
36	LV dP/dt min	2013007	Yes	No	Yes	0.65	No		-1527	-908.4	-1306	-1502.4	-1547.2	-1506	-1352	-1941.2	-1684.5	-2058.4	-1258.9	-1205.5	-1904	-1099.6	-947.9
37	EC Flow, mean (l/min)	2013007	Yes	No	Yes	0.65	No		1.2	36.2	26.5	13.6	1.6	1.2	1	1.3	1.7	1.5	1.4	1.4	1.6	0.9	0.7
38	PetCO2 (mmHg)	2013007	Yes	No	Yes	0.65	No		44.8	34.1	41.4	43.9	42	43.9	44.4	35.3	31.6	28.5	32.7	29.4	28.4	32.7	33.7
39	PiCO2 (mmHg)	2013007	Yes	No	Yes	0.65	No		1.6	0.5	1	1.1	1	1.1	1.1	1	1.1	0.8	0.9	0.8	0.8	0.9	0.9
40	Resp Rate, PetCO2 (BPM)	2013007	Yes	No	Yes	0.65	No		36.9	37.1	36.9	37	36.9	37	40.6	25.3	29	40.1	27.4	36.8	40.2	37	36.9
41	tHg (AVOX), Ao (g/dl)	2013007	Yes	No	Yes	0.65	No		9.8		9		9.2		8.4				9.2				8.5
42	O2Hb (AVOX), Ao (%)	2013007	Yes	No	Yes	0.65	No		93.2		84.3		80.9		71.1				97.1				83.4
43	COHb (AVOX), Ao (%)	2013007	Yes	No	Yes	0.65	No		3.3		8.3		2.8		3.2				3.5				3.8
44	MetHb (AVOX), Ao (%)	2013007	Yes	No	Yes	0.65	No		0.7		0.7		0.5		0.6				0.8				0.5
45	O2Ct (AVOX), Ao, (ml/dL)	2013007	Yes	No	Yes	0.65	No		12.6		10.6		10.3		8.3				12.4				9.8
46	O2Cap (AVOX), Ao (ml/dL)	2013007	Yes	No	Yes	0.65	No		13		11.4		12.3		11.2				12.2				11.3
47	sO2 (AVOX), Ao (%)	2013007	Yes	No	Yes	0.65	No		97		92.6		83.7		73.9				99.9				87.2
48	pH (OPTI), Ao (units)	2013007	Yes	No	Yes	0.65	No		7.421		7.381		7.34		7.288				7.331				7.2
49	pCO2 (OPTI), Ao (mmHg)	2013007	Yes	No	Yes	0.65	No		43.8		37.4		37.9		35.9				32.1				35.4
50	pO2 (OPTI), Ao (mmHg)	2013007	Yes	No	Yes	0.65	No		83.6		74.5		62.2		56.8				116.1				74.2
51	BE (OPTI), Ao (mmol/L)	2013007	Yes	No	Yes	0.65	No		3.1		-3.1		-5.3		-9				-8.5				-13.4
52	tCO2 (OPTI), Ao (mmol/L)	2013007	Yes	No	Yes	0.65	No		29.2		22.8		21.2		17.9				17.6				14.6
53	HCO3 (OPTI), Ao (mmol/L)	2013007	Yes	No	Yes	0.65	No		27.9		21.7		20		16.8				16.6				13.5
54	stHCO3 (OPTI), Ao (mmol/L)	2013007	Yes	No	Yes	0.65	No		26.8		21.8		20.1		17.2				17.6				13.9
55	tHB (OPTI), Ao (g/dl)	2013007	Yes	No	Yes	0.65	No		9		8.6		9.2		8.3				8				8.1
56	SO2 (OPTI), Ao (%)	2013007	Yes	No	Yes	0.65	No		92.7		91.7		85.5		78.9				97.5				87.8
57	HCT (OPTI), Ao (%)	2013007	Yes	No	Yes	0.65	No		27.1		25.9		27.8		24.8				24				24.4
58	Lactate (OPTI), Ao (mmol/L)	2013007	Yes	No	Yes	0.65	No		0.57		3.09		5.3		7.73				10.62				12.36
59	tHg (AVOX), PA (g/dl)	2013007	Yes	No	Yes	0.65	No		9		9.2		8.8		8.8				9.6				8.3
60	O2Hb (AVOX), PA (%)	2013007	Yes	No	Yes	0.65	No		62.6		34.6		13.1		16.4				17.7				12.8
61	COHb (AVOX), PA (%)	2013007	Yes	No	Yes	0.65	No		2		0.8		9.6		0.3				3				1.9
62	MetHb (AVOX), PA (%)	2013007	Yes	No	Yes	0.65	No		0.1		0.6		0		0.9				0				0
63	O2Ct (AVOX), PA, (ml/dL)	2013007	Yes	No	Yes	0.65	No		7.8		4.4		1.6		2				2.4				1.5
64	O2Cap (AVOX), PA (ml/dL)	2013007	Yes	No	Yes	0.65	No		12.2		12.6		11.1		12.1				13				11.3
65	sO2 (AVOX), PA (%)	2013007	Yes	No	Yes	0.65	No		63.9		35.1		14.5		16.6				18.2				13
66	pH (OPTI), PA (units)	2013007	Yes	No	Yes	0.65	No		7.374		7.271		7.226		7.174				7.206				7.076
67	pCO2 (OPTI), PA (mmHg)	2013007	Yes	No	Yes	0.65	No		52.8		60.3		61.2		63.4				57.8				63.3
68	pO2 (OPTI), PA (mmHg)	2013007	Yes	No	Yes	0.65	No		44.4		35.2		28.9		27.4				29				28.5
69	BE (OPTI), PA (mmol/L)	2013007	Yes	No	Yes	0.65	No		4		-0.5		-3.4		-6.1				-5.8				-11.8
70	tCO2 (OPTI), PA (mmol/L)	2013007	Yes	No	Yes	0.65	No		31.7		29		26.7		24.7				24.2				20.1
71	HCO3 (OPTI), PA (mmol/L)	2013007	Yes	No	Yes	0.65	No		30.1		27.1		24.8		22.8				22.4				18.2
72	stHCO3 (OPTI), PA (mmol/L)	2013007	Yes	No	Yes	0.65	No		27.4		23.5		21.2		19.1				19.4				15
73	tHB (OPTI), PA (g/dl)	2013007	Yes	No	Yes	0.65	No		10.9		10.4		10.8		10.4				10.1				9.9
74	SO2 (OPTI), PA (%)	2013007	Yes	No	Yes	0.65	No		70.9
75	HCT (OPTI), PA (%)	2013007	Yes	No	Yes	0.65	No		32.7		31.2		32.6		31.3				30.3				29.8
76	Lactate (OPTI), PA (mmol/L)	2013007	Yes	No	Yes	0.65	No		0.5		3.3		5.53		8.91				10.81				13.77
77	NDS (%)	2013007	Yes	No	Yes	0.65	No
78	OPC (n)	2013007	Yes	No	Yes	0.65	No
79	BSA (m^2)	2013007	Yes	No	Yes	0.65	No		0.863746
80	Cardiac Output	2013007	Yes	No	Yes	0.65	No		6.335	2.905	3.945	3.79	3.39	3.475	3.62	5.535	3.435	4.47	3.495	3.135	3.79	2.73	2.86
81	Cardiac Index (L/min*m^-2)	2013007	Yes	No	Yes	0.65	No		7.33434	3.36326	4.56732	4.38787	3.92477	4.02318	4.19105	6.40814	3.97687	5.17514	4.04633	3.62954	4.38787	3.16065	3.31116
82	Stroke Volume Index (ml/beat*m^-2)	2013007	Yes	No	Yes	0.65	No		57.9331	20.6208	23.1257	23.0334	18.5568	18.3038	19.403	30.0147	18.3519	22.2395	19.5664	18.3588	22.1609	17.7465	18.9209
83	Left Ventricular Stroke Work Index (cJ)	2013007	Yes	No	Yes	0.65	No		59.4721	16.0277	28.118	27.1153	20.9053	18.2288	19.8667	39.6154	21.8733	31.1619	15.5472	13.7066	26.2064	13.557	11.8811
84	Cardiac Stroke Work Index (cJ)	2013007	Yes	No	Yes	0.65	No		51.9334	13.4039	20.7307	21.3945	15.4568	14.1164	13.9734	30.611	15.3269	21.8815	11.0852	10.2788	21.1548	8.5886	7.88843
85	Right Ventricular Stroke Work Index (cJ)	2013007	Yes	No	Yes	0.65	No		8.5475	1.86944	3.82306	4.53457	4.02437	3.78241	4.00093	4.98861	2.21017	4.04225	3.16509	3.33689	4.21508	2.64199	3.41383
86	PetCO2 End Tidal Corrected (mmHg)	2013007	Yes	No	Yes	0.65	No		43.2	33.6	40.4	42.8	41	42.8	43.3	34.3	30.5	27.7	31.8	28.6	27.6	31.8	32.8
87	SVRI (dynes*sec /cm^5*m^-2)	2013007	Yes	No	Yes	0.65	No		733.347	1159.62	1177.63	1270.11	1273.37	1150.18	1031.01	954.912	1260.03	1140.73	840.086	925.545	1305.33	918.721	755.474
88	CaO2 (ml/dl)	2013007	Yes	No	Yes	0.65	No		12.9465		10.7694		10.5321		8.47204				12.7654				10.0763
89	CvO2 (ml/dl)	2013007	Yes	No	Yes	0.65	No		7.96446		4.53025		1.68909		2.08825				2.44889				1.56224
90	DO2I (ml/min*m^-2)	2013007	Yes	No	Yes	0.65	No		949.54		491.874		413.36		355.067				516.532				333.643
91	VO2I (ml/min*m^-2)	2013007	Yes	No	Yes	0.65	No		365.4		284.963		347.067		267.548				417.442				281.915
92	VO2/ DO2 (ratio)	2013007	Yes	No	Yes	0.65	No		0.384818		0.579342		0.839624		0.753513				0.808163				0.84496
93	Hufner's Number	2013007	Yes	No	Yes	0.65	No		1.39	1.39	1.39	1.39	1.39	1.39	1.39	1.39	1.39	1.39	1.39	1.39	1.39	1.39	1.39
94	Blood withdrawn (ml)	2013007	Yes	No	Yes	0.65	No	1517.55
95	Blood withdrawn Index (ml/m2)	2013007	Yes	No	Yes	0.65	No	1756.94
96	NaCl Infused	2013007	Yes	No	Yes	0.65	No
97	NaCl Infusion Index	2013007	Yes	No	Yes	0.65	No	0
98	Glucose (mg/dL)	2013007	Yes	No	Yes	0.65	No	70-99	114				386						312
99	BUN (mg/dL)	2013007	Yes	No	Yes	0.65	No	7--21	12				15						20
100	Crea (mg/dL)	2013007	Yes	No	Yes	0.65	No	0.51-1.17	0.9				1.38						2.52
101	ECO2 (mmol/L)	2013007	Yes	No	Yes	0.65	No	22-29	31.1				21.4						12.3
102	AST (U/L)	2013007	Yes	No	Yes	0.65	No	10--37	25				18						29
103	ALT (U/L)	2013007	Yes	No	Yes	0.65	No	10--65	60				47						46
104	ALP (U/L)	2013007	Yes	No	Yes	0.65	No	50-136	115				119						155
105	CTNI (ng/dL)	2013007	Yes	No	Yes	0.65	No	0-0.10	0.09				0.08						0.27
106	DBI (mg/dL)	2013007	Yes	No	Yes	0.65	No	0-0.20	0.02				0.02						0.03
107	TBI (mg/dL)	2013007	Yes	No	Yes	0.65	No	0.20-1.00	0.03										0.05
108	CKI (U/L)	2013007	Yes	No	Yes	0.65	No	26-308	1586				1471						1793
1	Date (m/dd/yr)	2013008	No	No	No	0.65	No	41304
2	Series (describe)	2013008	No	No	No	0.65	No	HS4 epo&VP 65/75 w 50%CI
3	Experiment # (n)	2013008	No	No	No	0.65	No	2013008
4	Intervention 1 (EPO / SAL)	2013008	No	No	No	0.65	No
5	Intervention 2 (CI / noCI)	2013008	No	No	No	0.65	No	noCI
6	Intervention 3 (VP/noVP	2013008	No	No	No	0.65	No
7	Total VP Infusion Dose (IU)	2013008	No	No	No	0.65	No	316.68
8	Weight (kg)	2013008	No	No	No	0.65	No	39
9	Time ketamine injection (h:min)	2013008	No	No	No	0.65	No	09:27:00
10	Time start BW (h:min:sec)	2013008	No	No	No	0.65	No	10:44:37
11	Preparation time (h:min)	2013008	No	No	No	0.65	No	01:17:37
12	Resuscitated (Y/N)	2013008	No	No	No	0.65	No	N
13	Time of death	2013008	No	No	No	0.65	No	12:00:38
14	Survival from ketamine (h)	2013008	No	No	No	0.65	No	02:33:38
15	Survival from BW (h)	2013008	No	No	No	0.65	No	1.22
16	Total lobe lung weight wet (g)	2013008	No	No	No	0.65	No
17	Total lobe lung weight dry (g)	2013008	No	No	No	0.65	No
18	Lung Water (%)	2013008	No	No	No	0.65	No
19	Temperature , PA	2013008	No	No	No	0.65	No		37.8	38	38.1	38.3	38.5
20	CO-1 (l/min)	2013008	No	No	No	0.65	No		4.61	4.49	4.27	2.75	1.08
21	CO-2 (l/min)	2013008	No	No	No	0.65	No		4.33	4.34	4.34	2.85	1.15
22	EKG Heart Rate (bpm)	2013008	No	No	No	0.65	No		107.5	144.7	186	235.7	219.7
23	RA, systolic (mmHg)	2013008	No	No	No	0.65	No		7.5	4.6	5.5	3.9	4.2
24	RA, mean (mmHg)	2013008	No	No	No	0.65	No		6.83333	4.06667	3.7	2.23333	2.26667
25	RA, diastolic (mmHg)	2013008	No	No	No	0.65	No		6.5	3.8	2.8	1.4	1.3
26	PA, systolic (mmHg)	2013008	No	No	No	0.65	No		21.4	18.9	17.3	18.1	8.9
27	PA, mean (mmHg)	2013008	No	No	No	0.65	No		17.2	13.8333	14.3	12.8333	7.03333
28	PA, diastolic (mmHg)	2013008	No	No	No	0.65	No		15.1	11.3	12.8	10.2	6.1
29	Ao, systolic (mmHg)	2013008	No	No	No	0.65	No		84	80	74.7	59.6	46.1
30	Ao, mean (mmHg)	2013008	No	No	No	0.65	No		64.6667	62.9333	61.1	45.8667	30.5
31	Ao, diastolic (mmHg)	2013008	No	No	No	0.65	No		55	54.4	54.3	39	22.7
32	LV, systolic (mmHg)	2013008	No	No	No	0.65	No		88.1	85.9	81.1	66.8	45.9
33	LV, end-diastolic (mmHg)	2013008	No	No	No	0.65	No		14.5	9.2	10	-0.5	1.8
34	Heart rate, LV (BPM)	2013008	No	No	No	0.65	No		107.6	144.6	186.1	235.7	220.1
35	LV dP/dt max	2013008	No	No	No	0.65	No		1541.3	1730.2	2030.1	1553	867.9
36	LV dP/dt min	2013008	No	No	No	0.65	No		-1681.3	-1755.8	-1763.5	-1058.5	-672.6
37	EC Flow, mean (l/min)	2013008	No	No	No	0.65	No		-0.2	31.6	24.4	11.1	16
38	PetCO2 (mmHg)	2013008	No	No	No	0.65	No		38.2	39.7	40.3	36.8	19.3
39	PiCO2 (mmHg)	2013008	No	No	No	0.65	No		1.4	0.7	0.7	1	-0.2
40	Resp Rate, PetCO2 (BPM)	2013008	No	No	No	0.65	No		36	35.9	35.7	36.9	36
41	tHg (AVOX), Ao (g/dl)	2013008	No	No	No	0.65	No		8.4		8.5		8.9
42	O2Hb (AVOX), Ao (%)	2013008	No	No	No	0.65	No		99.9		98.5		92
43	COHb (AVOX), Ao (%)	2013008	No	No	No	0.65	No		0.4		3.5		2.3
44	MetHb (AVOX), Ao (%)	2013008	No	No	No	0.65	No		1.5		1.1		0.9
45	O2Ct (AVOX), Ao, (ml/dL)	2013008	No	No	No	0.65	No		11.6		10.5		11.4
46	O2Cap (AVOX), Ao (ml/dL)	2013008	No	No	No	0.65	No		11.4		11.2		12
47	sO2 (AVOX), Ao (%)	2013008	No	No	No	0.65	No		99.9		93.9		95
48	pH (OPTI), Ao (units)	2013008	No	No	No	0.65	No		7.412		7.404		7.385
49	pCO2 (OPTI), Ao (mmHg)	2013008	No	No	No	0.65	No		41.5		31.5		26.3
50	pO2 (OPTI), Ao (mmHg)	2013008	No	No	No	0.65	No		156		74.1		78.6
51	BE (OPTI), Ao (mmol/L)	2013008	No	No	No	0.65	No		1.1		-4.9		-8.6
52	tCO2 (OPTI), Ao (mmol/L)	2013008	No	No	No	0.65	No		27.1		20.2		16.2
53	HCO3 (OPTI), Ao (mmol/L)	2013008	No	No	No	0.65	No		25.8		19.3		15.4
54	stHCO3 (OPTI), Ao (mmol/L)	2013008	No	No	No	0.65	No		25.2		20.4		17.5
55	tHB (OPTI), Ao (g/dl)	2013008	No	No	No	0.65	No		8		7.3		8.5
56	SO2 (OPTI), Ao (%)	2013008	No	No	No	0.65	No		98.9		93		93.1
57	HCT (OPTI), Ao (%)	2013008	No	No	No	0.65	No		24.1		22		25.4
58	Lactate (OPTI), Ao (mmol/L)	2013008	No	No	No	0.65	No		0.87		0.71		4.59
59	tHg (AVOX), PA (g/dl)	2013008	No	No	No	0.65	No		8.1		8.5		8.8
60	O2Hb (AVOX), PA (%)	2013008	No	No	No	0.65	No		55.4		37.8		17.9
61	COHb (AVOX), PA (%)	2013008	No	No	No	0.65	No		1.5		0.4		0.8
62	MetHb (AVOX), PA (%)	2013008	No	No	No	0.65	No		1		1.8		0.6
63	O2Ct (AVOX), PA, (ml/dL)	2013008	No	No	No	0.65	No		6.3		4.5		2.2
64	O2Cap (AVOX), PA (ml/dL)	2013008	No	No	No	0.65	No		11		11.5		12.1
65	sO2 (AVOX), PA (%)	2013008	No	No	No	0.65	No		56.8		38.7		18.2
66	pH (OPTI), PA (units)	2013008	No	No	No	0.65	No		7.31		7.309		7.165
67	pCO2 (OPTI), PA (mmHg)	2013008	No	No	No	0.65	No		57.8		52.9		63.2
68	pO2 (OPTI), PA (mmHg)	2013008	No	No	No	0.65	No		42.2		34.1		30
69	BE (OPTI), PA (mmol/L)	2013008	No	No	No	0.65	No		1.4		-0.7		-6.7
70	tCO2 (OPTI), PA (mmol/L)	2013008	No	No	No	0.65	No		30.2		27.6		24.2
71	HCO3 (OPTI), PA (mmol/L)	2013008	No	No	No	0.65	No		28.5		26		22.3
72	stHCO3 (OPTI), PA (mmol/L)	2013008	No	No	No	0.65	No		25.2		23.5		18.7
73	tHB (OPTI), PA (g/dl)	2013008	No	No	No	0.65	No		10		9.5		10.2
74	SO2 (OPTI), PA (%)	2013008	No	No	No	0.65	No
75	HCT (OPTI), PA (%)	2013008	No	No	No	0.65	No		30.2		28.7		30.6
76	Lactate (OPTI), PA (mmol/L)	2013008	No	No	No	0.65	No		0.81		0.99		4.78
77	NDS (%)	2013008	No	No	No	0.65	No
78	OPC (n)	2013008	No	No	No	0.65	No
79	BSA (m^2)	2013008	No	No	No	0.65	No		0.839523
80	Cardiac Output	2013008	No	No	No	0.65	No		4.47	4.415	4.305	2.8	1.115
81	Cardiac Index (L/min*m^-2)	2013008	No	No	No	0.65	No		5.32445	5.25894	5.12791	3.33523	1.32814
82	Stroke Volume Index (ml/beat*m^-2)	2013008	No	No	No	0.65	No		49.4838	36.3689	27.5546	14.1503	6.03424
83	Left Ventricular Stroke Work Index (cJ)	2013008	No	No	No	0.65	No		48.5552	37.1895	26.1192	12.6963	3.54778
84	Cardiac Stroke Work Index (cJ)	2013008	No	No	No	0.65	No		38.1193	28.517	21.0674	8.2241	2.26928
85	Right Ventricular Stroke Work Index (cJ)	2013008	No	No	No	0.65	No		6.83907	4.73556	3.89399	1.99971	0.383471
86	PetCO2 End Tidal Corrected (mmHg)	2013008	No	No	No	0.65	No		36.8	39	39.6	35.8	19.5
87	SVRI (dynes*sec /cm^5*m^-2)	2013008	No	No	No	0.65	No		868.078	894.596	894.596	1045.56	1698.93
88	CaO2 (ml/dl)	2013008	No	No	No	0.65	No		12.1323		11.8601		11.6171
89	CvO2 (ml/dl)	2013008	No	No	No	0.65	No		6.36409		4.56837		2.27953
90	DO2I (ml/min*m^-2)	2013008	No	No	No	0.65	No		645.98		608.174		154.291
91	VO2I (ml/min*m^-2)	2013008	No	No	No	0.65	No		307.127		373.912		124.016
92	VO2/ DO2 (ratio)	2013008	No	No	No	0.65	No		0.475444		0.614811		0.803779
93	Hufner's Number	2013008	No	No	No	0.65	No		1.39	1.39	1.39	1.39	1.39
94	Blood withdrawn (ml)	2013008	No	No	No	0.65	No	1519.53
95	Blood withdrawn Index (ml/m2)	2013008	No	No	No	0.65	No	1809.99
96	NaCl Infused	2013008	No	No	No	0.65	No
97	NaCl Infusion Index	2013008	No	No	No	0.65	No	0
98	Glucose (mg/dL)	2013008	No	No	No	0.65	No	70-99	81				191
99	BUN (mg/dL)	2013008	No	No	No	0.65	No	7--21	11				11
100	Crea (mg/dL)	2013008	No	No	No	0.65	No	0.51-1.17	1.05				1.41
101	ECO2 (mmol/L)	2013008	No	No	No	0.65	No	22-29	27.9				16.5
102	AST (U/L)	2013008	No	No	No	0.65	No	10--37	35				34
103	ALT (U/L)	2013008	No	No	No	0.65	No	10--65	51				43
104	ALP (U/L)	2013008	No	No	No	0.65	No	50-136	259				242
105	CTNI (ng/dL)	2013008	No	No	No	0.65	No	0-0.10	0.03				0.01
106	DBI (mg/dL)	2013008	No	No	No	0.65	No	0-0.20	0.01				0.02
107	TBI (mg/dL)	2013008	No	No	No	0.65	No	0.20-1.00	0.02				0.01
108	CKI (U/L)	2013008	No	No	No	0.65	No	26-308	1242				1433
1	Date (m/dd/yr)	2013009	Yes	No	Yes	0.75	No	41309
2	Series (describe)	2013009	Yes	No	Yes	0.75	No	HS4 epo&VP 65/75 w 50%CI
3	Experiment # (n)	2013009	Yes	No	Yes	0.75	No	2013009
4	Intervention 1 (EPO / SAL)	2013009	Yes	No	Yes	0.75	No
5	Intervention 2 (CI / noCI)	2013009	Yes	No	Yes	0.75	No	noCI
6	Intervention 3 (VP/noVP	2013009	Yes	No	Yes	0.75	No
7	Total VP Infusion Dose (IU)	2013009	Yes	No	Yes	0.75	No	296.38
8	Weight (kg)	2013009	Yes	No	Yes	0.75	No	36.5
9	Time ketamine injection (h:min)	2013009	Yes	No	Yes	0.75	No	09:40:00
10	Time start BW (h:min:sec)	2013009	Yes	No	Yes	0.75	No	11:16:14
11	Preparation time (h:min)	2013009	Yes	No	Yes	0.75	No	01:36:14
12	Resuscitated (Y/N)	2013009	Yes	No	Yes	0.75	No	N
13	Time of death	2013009	Yes	No	Yes	0.75	No	13:26:01
14	Survival from ketamine (h)	2013009	Yes	No	Yes	0.75	No	03:46:01
15	Survival from BW (h)	2013009	Yes	No	Yes	0.75	No	2.23
16	Total lobe lung weight wet (g)	2013009	Yes	No	Yes	0.75	No
17	Total lobe lung weight dry (g)	2013009	Yes	No	Yes	0.75	No
18	Lung Water (%)	2013009	Yes	No	Yes	0.75	No
19	Temperature , PA	2013009	Yes	No	Yes	0.75	No		37.6	37.6	38.1	38.6	38.9	39.2	39.3	39.5	39.5
20	CO-1 (l/min)	2013009	Yes	No	Yes	0.75	No		6.17	3.75	2.88	2.93	2.55	2.07	2.02	1.65	1.33
21	CO-2 (l/min)	2013009	Yes	No	Yes	0.75	No		6.23	7.87	2.86	2.87	2.55	2.04	1.97	1.67	1.29
22	EKG Heart Rate (bpm)	2013009	Yes	No	Yes	0.75	No		99.4	112.6	124.8	167.8	225	253.7	259	256.4	238.9
23	RA, systolic (mmHg)	2013009	Yes	No	Yes	0.75	No		4.5	2.9	2.4	1.6	1.2	1.3	1.5	1.8	0.9
24	RA, mean (mmHg)	2013009	Yes	No	Yes	0.75	No		4.03333	2.3	1.8	1.2	0.466667	0.233333	0.433333	0.933333	-0.233333
25	RA, diastolic (mmHg)	2013009	Yes	No	Yes	0.75	No		3.8	2	1.5	1	0.1	-0.3	-0.1	0.5	-0.8
26	PA, systolic (mmHg)	2013009	Yes	No	Yes	0.75	No		17.5	12.8	11.5	12.9	14.9	12.5	14.5	15.3	15
27	PA, mean (mmHg)	2013009	Yes	No	Yes	0.75	No		14.1667	9.93333	8.76667	8.9	9.76667	8.56667	9.96667	9.76667	11
28	PA, diastolic (mmHg)	2013009	Yes	No	Yes	0.75	No		12.5	8.5	7.4	6.9	7.2	6.6	7.7	7	9
29	Ao, systolic (mmHg)	2013009	Yes	No	Yes	0.75	No		82.6	81.9	70.1	83.1	72.6	61.6	64.1	57.5	48.1
30	Ao, mean (mmHg)	2013009	Yes	No	Yes	0.75	No		64.1333	67.4333	56.7	68.1667	61	47	46.9667	40.7667	32.9
31	Ao, diastolic (mmHg)	2013009	Yes	No	Yes	0.75	No		54.9	60.2	50	60.7	55.2	39.7	38.4	32.4	25.3
32	LV, systolic (mmHg)	2013009	Yes	No	Yes	0.75	No		89.4	77	66.4	79.4	73.4	64	65.7	54.9	45.7
33	LV, end-diastolic (mmHg)	2013009	Yes	No	Yes	0.75	No		8.9	5.5	3.5	5.9	10	13.6	11.5	11.2	3.1
34	Heart rate, LV (BPM)	2013009	Yes	No	Yes	0.75	No		99.4	112.6	124.8	167.8	225	253.8	258.9	256.4	238.9
35	LV dP/dt max	2013009	Yes	No	Yes	0.75	No		1505.7	1160.1	927.3	1544.5	1582.6	1530.9	1540.8	1297.2	1121.9
36	LV dP/dt min	2013009	Yes	No	Yes	0.75	No		-1568.6	-1602.7	-1415.1	-1802.2	-1328.3	-1018.3	-992.6	-882.2	-601.3
37	EC Flow, mean (l/min)	2013009	Yes	No	Yes	0.75	No		0.3	29.2	23.4	17.3	13.9	10.3	-0.2	0.1	0
38	PetCO2 (mmHg)	2013009	Yes	No	Yes	0.75	No		39.7	32.1	34.7	38.2	40.1	37.7	37.2	33.5	30.9
39	PiCO2 (mmHg)	2013009	Yes	No	Yes	0.75	No		3	2	1.8	2.5	2.5	2	1.9	2	1.9
40	Resp Rate, PetCO2 (BPM)	2013009	Yes	No	Yes	0.75	No		36.3	35.9	35.9	35.8	36.1	36	35.9	35.8	36
41	tHg (AVOX), Ao (g/dl)	2013009	Yes	No	Yes	0.75	No		12.1		10.5		10		9.5
42	O2Hb (AVOX), Ao (%)	2013009	Yes	No	Yes	0.75	No		96.8		98.3		96.8		97.7
43	COHb (AVOX), Ao (%)	2013009	Yes	No	Yes	0.75	No		4		2.3		2.6		1.8
44	MetHb (AVOX), Ao (%)	2013009	Yes	No	Yes	0.75	No		0.2		0.3		0.6		0.8
45	O2Ct (AVOX), Ao, (ml/dL)	2013009	Yes	No	Yes	0.75	No		16.2		14.4		13.4		12.9
46	O2Cap (AVOX), Ao (ml/dL)	2013009	Yes	No	Yes	0.75	No		16.1		14.3		13.4		12.9
47	sO2 (AVOX), Ao (%)	2013009	Yes	No	Yes	0.75	No		99.9		99.9		99.9		99.9
48	pH (OPTI), Ao (units)	2013009	Yes	No	Yes	0.75	No		7.412		7.472		7.402		7.318
49	pCO2 (OPTI), Ao (mmHg)	2013009	Yes	No	Yes	0.75	No		37.5		30.2		34.8		31.2
50	pO2 (OPTI), Ao (mmHg)	2013009	Yes	No	Yes	0.75	No		119.5		109		95.2		104.9
51	BE (OPTI), Ao (mmol/L)	2013009	Yes	No	Yes	0.75	No		-1		-1.4		-3.1		-9.5
52	tCO2 (OPTI), Ao (mmol/L)	2013009	Yes	No	Yes	0.75	No		24.5		22.5		22.3		16.6
53	HCO3 (OPTI), Ao (mmol/L)	2013009	Yes	No	Yes	0.75	No		23.3		21.6		21.2		15.6
54	stHCO3 (OPTI), Ao (mmol/L)	2013009	Yes	No	Yes	0.75	No		23.5		23.3		21.8		16.8
55	tHB (OPTI), Ao (g/dl)	2013009	Yes	No	Yes	0.75	No		10.7		10.1		9.7		8.9
56	SO2 (OPTI), Ao (%)	2013009	Yes	No	Yes	0.75	No		98.5		98.3		96.9		97.4
57	HCT (OPTI), Ao (%)	2013009	Yes	No	Yes	0.75	No		32.1		30.2		29.1		26.8
58	Lactate (OPTI), Ao (mmol/L)	2013009	Yes	No	Yes	0.75	No		2.08		3.26		3.73		5.83
59	tHg (AVOX), PA (g/dl)	2013009	Yes	No	Yes	0.75	No		11.8		10.5		10.1		9.5
60	O2Hb (AVOX), PA (%)	2013009	Yes	No	Yes	0.75	No		67.5		46		31.1		19.1
61	COHb (AVOX), PA (%)	2013009	Yes	No	Yes	0.75	No		3.3		1.5		0.6		0.8
62	MetHb (AVOX), PA (%)	2013009	Yes	No	Yes	0.75	No		0		0.1		0.3		0
63	O2Ct (AVOX), PA, (ml/dL)	2013009	Yes	No	Yes	0.75	No		11.1		6.7		4.4		2.5
64	O2Cap (AVOX), PA (ml/dL)	2013009	Yes	No	Yes	0.75	No		15.8		14.4		13.9		13
65	sO2 (AVOX), PA (%)	2013009	Yes	No	Yes	0.75	No		69.8		46.6		31.4		19.2
66	pH (OPTI), PA (units)	2013009	Yes	No	Yes	0.75	No		7.412		7.399		7.318		7.237
67	pCO2 (OPTI), PA (mmHg)	2013009	Yes	No	Yes	0.75	No		42.4		38.5		46.5		52.4
68	pO2 (OPTI), PA (mmHg)	2013009	Yes	No	Yes	0.75	No		46.6		36.4		31.2		26.2
69	BE (OPTI), PA (mmol/L)	2013009	Yes	No	Yes	0.75	No		1.6		-1.3		-2.9		-5.7
70	tCO2 (OPTI), PA (mmol/L)	2013009	Yes	No	Yes	0.75	No		27.7		24.4		24.7		23.4
71	HCO3 (OPTI), PA (mmol/L)	2013009	Yes	No	Yes	0.75	No		26.4		23.2		23.3		21.8
72	stHCO3 (OPTI), PA (mmol/L)	2013009	Yes	No	Yes	0.75	No		25.6		23.2		21.8		19.5
73	tHB (OPTI), PA (g/dl)	2013009	Yes	No	Yes	0.75	No		11.7		11.4		11.3		10.9
74	SO2 (OPTI), PA (%)	2013009	Yes	No	Yes	0.75	No		76.4
75	HCT (OPTI), PA (%)	2013009	Yes	No	Yes	0.75	No		35.2		34.4		33.8		32.8
76	Lactate (OPTI), PA (mmol/L)	2013009	Yes	No	Yes	0.75	No		1.98		2.96		3.77		6.14
77	NDS (%)	2013009	Yes	No	Yes	0.75	No
78	OPC (n)	2013009	Yes	No	Yes	0.75	No
79	BSA (m^2)	2013009	Yes	No	Yes	0.75	No		0.803251
80	Cardiac Output	2013009	Yes	No	Yes	0.75	No		6.2	5.81	2.87	2.9	2.55	2.055	1.995	1.66	1.31
81	Cardiac Index (L/min*m^-2)	2013009	Yes	No	Yes	0.75	No		7.71863	7.2331	3.57298	3.61033	3.1746	2.55835	2.48366	2.0666	1.63087
82	Stroke Volume Index (ml/beat*m^-2)	2013009	Yes	No	Yes	0.75	No		77.6522	64.2372	28.6296	21.5157	14.1093	10.0802	9.59311	8.06007	6.82659
83	Left Ventricular Stroke Work Index (cJ)	2013009	Yes	No	Yes	0.75	No		83.3384	61.2333	24.0083	21.0832	11.9259	6.77321	6.93193	4.69586	3.87711
84	Cardiac Stroke Work Index (cJ)	2013009	Yes	No	Yes	0.75	No		62.1631	55.7306	20.9359	19.1919	11.3764	6.27927	5.94604	4.27651	3.01282
85	Right Ventricular Stroke Work Index (cJ)	2013009	Yes	No	Yes	0.75	No		10.4906	6.53726	2.65911	2.20872	1.74938	1.11991	1.21927	0.949202	1.02237
86	PetCO2 End Tidal Corrected (mmHg)	2013009	Yes	No	Yes	0.75	No		36.7	30.1	32.9	35.7	37.6	35.7	35.3	31.5	29
87	SVRI (dynes*sec /cm^5*m^-2)	2013009	Yes	No	Yes	0.75	No		622.286	719.671	1228	1482.41	1523.92	1460.94	1497.37	1540.44	1623.68
88	CaO2 (ml/dl)	2013009	Yes	No	Yes	0.75	No		16.6393		14.6739		13.7408		13.216
89	CvO2 (ml/dl)	2013009	Yes	No	Yes	0.75	No		11.2111		6.8229		4.45973		2.60075
90	DO2I (ml/min*m^-2)	2013009	Yes	No	Yes	0.75	No		1284.33		524.295		436.215		328.24
91	VO2I (ml/min*m^-2)	2013009	Yes	No	Yes	0.75	No		418.978		280.514		294.637		263.646
92	VO2/ DO2 (ratio)	2013009	Yes	No	Yes	0.75	No		0.326224		0.535031		0.675439		0.803211
93	Hufner's Number	2013009	Yes	No	Yes	0.75	No		1.39	1.39	1.39	1.39	1.39	1.39	1.39	1.39	1.39	1.39	1.39	1.39	1.39	1.39	1.39	1.39	1.39
94	Blood withdrawn (ml)	2013009	Yes	No	Yes	0.75	No	1640.57
95	Blood withdrawn Index (ml/m2)	2013009	Yes	No	Yes	0.75	No	2042.41
96	NaCl Infused	2013009	Yes	No	Yes	0.75	No
97	NaCl Infusion Index	2013009	Yes	No	Yes	0.75	No	0
98	Glucose (mg/dL)	2013009	Yes	No	Yes	0.75	No	70-99	48				69
99	BUN (mg/dL)	2013009	Yes	No	Yes	0.75	No	7--21	9				13
100	Crea (mg/dL)	2013009	Yes	No	Yes	0.75	No	0.51-1.17	1.04				1.33
101	ECO2 (mmol/L)	2013009	Yes	No	Yes	0.75	No	22-29	22.8				22.1
102	AST (U/L)	2013009	Yes	No	Yes	0.75	No	10--37	45				42
103	ALT (U/L)	2013009	Yes	No	Yes	0.75	No	10--65	57				86
104	ALP (U/L)	2013009	Yes	No	Yes	0.75	No	50-136	169				183
105	CTNI (ng/dL)	2013009	Yes	No	Yes	0.75	No	0-0.10	0.02				0.01
106	DBI (mg/dL)	2013009	Yes	No	Yes	0.75	No	0-0.20	0.08				0.09
107	TBI (mg/dL)	2013009	Yes	No	Yes	0.75	No	0.20-1.00	0.29				0.23
108	CKI (U/L)	2013009	Yes	No	Yes	0.75	No	26-308	796				1103
1	Date (m/dd/yr)	2013010	Yes	No	No	0.65	Yes	41310
2	Series (describe)	2013010	Yes	No	No	0.65	Yes	HS4 epo&VP 65/75 w 50%CI
3	Experiment # (n)	2013010	Yes	No	No	0.65	Yes	2013010
4	Intervention 1 (EPO / SAL)	2013010	Yes	No	No	0.65	Yes
5	Intervention 2 (CI / noCI)	2013010	Yes	No	No	0.65	Yes	noCI
6	Intervention 3 (VP/noVP	2013010	Yes	No	No	0.65	Yes
7	Total VP Infusion Dose (IU)	2013010	Yes	No	No	0.65	Yes	320.74
8	Weight (kg)	2013010	Yes	No	No	0.65	Yes	39.5
9	Time ketamine injection (h:min)	2013010	Yes	No	No	0.65	Yes	09:15:00
10	Time start BW (h:min:sec)	2013010	Yes	No	No	0.65	Yes	10:30:30
11	Preparation time (h:min)	2013010	Yes	No	No	0.65	Yes	01:15:30
12	Resuscitated (Y/N)	2013010	Yes	No	No	0.65	Yes	Y
13	Time of death	2013010	Yes	No	No	0.65	Yes	72
14	Survival from ketamine (h)	2013010	Yes	No	No	0.65	Yes	3 days, 1:15:00
15	Survival from BW (h)	2013010	Yes	No	No	0.65	Yes	72
16	Total lobe lung weight wet (g)	2013010	Yes	No	No	0.65	Yes	165
17	Total lobe lung weight dry (g)	2013010	Yes	No	No	0.65	Yes	30.9
18	Lung Water (%)	2013010	Yes	No	No	0.65	Yes	81.2727
19	Temperature , PA	2013010	Yes	No	No	0.65	Yes		37.8	37.8	38.4	38.7	38.9	39	39	39.1	39.3	39.5	39.6	39.8	39.9	40.1	40.2	39.5	39.3
20	CO-1 (l/min)	2013010	Yes	No	No	0.65	Yes		6.11	4.05	3.51	3.29	3.26	2.97	4.53	4.9	4.75	4.56	3.19	3.19	3.37	3.05	3.07	6.38	5.1
21	CO-2 (l/min)	2013010	Yes	No	No	0.65	Yes		5.75	3.89	3.37	3.13	3.17	3.13	4.23	4.94	4.31	4.4	3.27	3.21	3.52	2.95	3.19	6.13	4.86
22	EKG Heart Rate (bpm)	2013010	Yes	No	No	0.65	Yes		108.9	122.4	125.9	138.6	152.7	155.3	167.2	197.5	195.9	206.8	202.6	197.7	209.7	202.3	196.5	161.9	141.1
23	RA, systolic (mmHg)	2013010	Yes	No	No	0.65	Yes		5.9	2.6	2.1	2	0.6	1.8	2.3	1.6	1.9	2.2	2.3	1.5	3.4	2.7	3	6.8	12.6
24	RA, mean (mmHg)	2013010	Yes	No	No	0.65	Yes		4.5	1.86667	1.1	0.666667	-0.133333	0.6	1.5	0.733333	1.03333	0.866667	1.3	0.433333	1.93333	1.83333	1.86667	5.53333	10
25	RA, diastolic (mmHg)	2013010	Yes	No	No	0.65	Yes		3.8	1.5	0.6	0	-0.5	0	1.1	0.3	0.6	0.2	0.8	-0.1	1.2	1.4	1.3	4.9	8.7
26	PA, systolic (mmHg)	2013010	Yes	No	No	0.65	Yes		16.2	12.7	12.7	11.4	12.1	13.3	16.4	16.8	15.5	13.7	17.4	14	14.3	12.8	18.2	31	29.4
27	PA, mean (mmHg)	2013010	Yes	No	No	0.65	Yes		10.7333	7.9	7.96667	5.26667	5.36667	8.76667	9.53333	11.8	9.3	9.16667	10.7333	8.8	7.9	7.86667	9.53333	25.2	26.7333
28	PA, diastolic (mmHg)	2013010	Yes	No	No	0.65	Yes		8	5.5	5.6	2.2	2	6.5	6.1	9.3	6.2	6.9	7.4	6.2	4.7	5.4	5.2	22.3	25.4
29	Ao, systolic (mmHg)	2013010	Yes	No	No	0.65	Yes		67.4	71	64	59.1	64.7	69.1	72.8	74.1	67.6	86.2	62.8	60.9	68.4	56.8	57.8	77.5	56.8
30	Ao, mean (mmHg)	2013010	Yes	No	No	0.65	Yes		51.4667	59.6	50.0667	45.5667	49.3	52.0333	54.4667	57.6333	50.3333	61.5333	46.7333	44.9667	48.3333	40.2667	39.4	50.1667	41.1333
31	Ao, diastolic (mmHg)	2013010	Yes	No	No	0.65	Yes		43.5	53.9	43.1	38.8	41.6	43.5	45.3	49.4	41.7	49.2	38.7	37	38.3	32	30.2	36.5	33.3
32	LV, systolic (mmHg)	2013010	Yes	No	No	0.65	Yes		75.7	71.7	63.6	60.7	61.9	67.8	74.3	83.3	83.4	92.9	74.5	70.6	76.1	65	62.1	74.3	63
33	LV, end-diastolic (mmHg)	2013010	Yes	No	No	0.65	Yes		10.6	5.9	4.8	4.8	5.2	5.4	8.2	10.6	8.7	11.2	9.7	7.3	11.4	9.8	8.2	11.3	16.8
34	Heart rate, LV (BPM)	2013010	Yes	No	No	0.65	Yes		108.9	122.4	125.8	138.4	152.8	155.3	167.5	197.5	196	208.5	202.8	197.9	209.7	202.3	196.5	162	140.9
35	LV dP/dt max	2013010	Yes	No	No	0.65	Yes		1291.4	1062.5	1119.6	1211.4	1648.2	1943.9	2304.3	2497.6	2292.9	2368.6	1950.5	1916.7	1788.9	1555.1	1308.3	2231.6	1357.2
36	LV dP/dt min	2013010	Yes	No	No	0.65	Yes		-1605.4	-1702.2	-1622.3	-1538.8	-1544.1	-1754.2	-1648.7	-1470.4	-1415.1	-1847.7	-1362.3	-1117.6	-1520.7	-1252.7	-1241.3	-2118.6	-1376
37	EC Flow, mean (l/min)	2013010	Yes	No	No	0.65	Yes		3.1	36.7	30.2	20.6	20.7	2.8	2.9	2.5	3	2.9	2.6	2.3	2.1	2.3	2.5	-54.8	-54.3
38	PetCO2 (mmHg)	2013010	Yes	No	No	0.65	Yes		41.8	32.5	35.7	35.5	35.5	40.2	40	43.6	43.7	39.5	40.5	35	35.8	38	38.6	50.2	46.7
39	PiCO2 (mmHg)	2013010	Yes	No	No	0.65	Yes		0.6	0.5	0.5	0.5	0.5	0.5	0.5	0.5	0.5	0.6	0.5	0.5	0.5	0.4	0.5	0.6	0.5
40	Resp Rate, PetCO2 (BPM)	2013010	Yes	No	No	0.65	Yes		36	35.9	35.9	37.9	35.9	37.5	35.8	35.8	35.9	37.6	35.9	36.9	35.9	36.1	35.8	36.8	35.8
41	tHg (AVOX), Ao (g/dl)	2013010	Yes	No	No	0.65	Yes		10		9.3		8.3		7.8				9				8.1		9.3
42	O2Hb (AVOX), Ao (%)	2013010	Yes	No	No	0.65	Yes		94.7		96.8		96.6		93.2				91.5				92.3		51.3
43	COHb (AVOX), Ao (%)	2013010	Yes	No	No	0.65	Yes		3.6		2		2.2		3.2				4				2.7		1.2
44	MetHb (AVOX), Ao (%)	2013010	Yes	No	No	0.65	Yes		1.1		1		1.3		0.9				0.7				0.8		0.5
45	O2Ct (AVOX), Ao, (ml/dL)	2013010	Yes	No	No	0.65	Yes		13.2		12.6		11.2		10.2				11.5				10.4		6.6
46	O2Cap (AVOX), Ao (ml/dL)	2013010	Yes	No	No	0.65	Yes		13.3		12.6		11.2		10.5				11.9				10.9		12.7
47	sO2 (AVOX), Ao (%)	2013010	Yes	No	No	0.65	Yes		99.3		99.8		99.9		97.2				96				95.6		52.2
48	pH (OPTI), Ao (units)	2013010	Yes	No	No	0.65	Yes		7.437		7.434		7.379		7.367				7.365				7.363		7.338
49	pCO2 (OPTI), Ao (mmHg)	2013010	Yes	No	No	0.65	Yes		42.5		33.7		34.8		32				34.9				31.4		40.3
50	pO2 (OPTI), Ao (mmHg)	2013010	Yes	No	No	0.65	Yes		96.9		101.7		94.8		83.8				82.4				79.3		38.8
51	BE (OPTI), Ao (mmol/L)	2013010	Yes	No	No	0.65	Yes		3.4		-1.8		-4.6		-6.7				-5.3				-7.2		-4.3
52	tCO2 (OPTI), Ao (mmol/L)	2013010	Yes	No	No	0.65	Yes		29.3		23.1		21.1		18.9				20.6				18.4		22.4
53	HCO3 (OPTI), Ao (mmol/L)	2013010	Yes	No	No	0.65	Yes		28		22		20.1		17.9				19.5				17.5		21.21
54	stHCO3 (OPTI), Ao (mmol/L)	2013010	Yes	No	No	0.65	Yes		27.1		22.9		20.6		19				20.1				18.6		20.8
55	tHB (OPTI), Ao (g/dl)	2013010	Yes	No	No	0.65	Yes		9.4		8.7		7.8		7.2				7.6				7.4		10.8
56	SO2 (OPTI), Ao (%)	2013010	Yes	No	No	0.65	Yes		97		97.5		96.5		92.9				93.7				93.2
57	HCT (OPTI), Ao (%)	2013010	Yes	No	No	0.65	Yes		28.2		26		23.5		21.7				22.8				22.2		32.5
58	Lactate (OPTI), Ao (mmol/L)	2013010	Yes	No	No	0.65	Yes		0.83		3.27		4.56		5.11				7.86				7.83		7.8
59	tHg (AVOX), PA (g/dl)	2013010	Yes	No	No	0.65	Yes		9.9		9		8.2		8				8.6				8		9.8
60	O2Hb (AVOX), PA (%)	2013010	Yes	No	No	0.65	Yes		64.7		46.6		32.7		34.1				27.3				20.1		15.5
61	COHb (AVOX), PA (%)	2013010	Yes	No	No	0.65	Yes		2.1		1.9		0.6		1.6				3.7				1.6		0.3
62	MetHb (AVOX), PA (%)	2013010	Yes	No	No	0.65	Yes		0.5		1		0.5		0				0				0.2		0
63	O2Ct (AVOX), PA, (ml/dL)	2013010	Yes	No	No	0.65	Yes		8.9		5.8		3.8		3.8				3.3				2.3		2.1
64	O2Cap (AVOX), PA (ml/dL)	2013010	Yes	No	No	0.65	Yes		13.4		12.1		11.3		10.9				11.4				11.1		13.6
65	sO2 (AVOX), PA (%)	2013010	Yes	No	No	0.65	Yes		66.4		48.1		33.1		34.7				28.4				20.4		15.6
66	pH (OPTI), PA (units)	2013010	Yes	No	No	0.65	Yes		7.365		7.326		7.27		7.246				7.249				7.26		7.281
67	pCO2 (OPTI), PA (mmHg)	2013010	Yes	No	No	0.65	Yes		52.5		50.6		55.3		54.3				54.5				52.1		51.3
68	pO2 (OPTI), PA (mmHg)	2013010	Yes	No	No	0.65	Yes		44.3		37.1		31.7		33.4				30.7				26.7		22.8
69	BE (OPTI), PA (mmol/L)	2013010	Yes	No	No	0.65	Yes		3.2		-0.5		-2.4		-4.3				-4				-4.3		-3.4
70	tCO2 (OPTI), PA (mmol/L)	2013010	Yes	No	No	0.65	Yes		31		27.4		26.5		24.7				25				14.4		25.2
71	HCO3 (OPTI), PA (mmol/L)	2013010	Yes	No	No	0.65	Yes		29.3		25.9		24.8		23				23.3				22.8		23.7
72	stHCO3 (OPTI), PA (mmol/L)	2013010	Yes	No	No	0.65	Yes		26.7		23.7		22.1		20.6				20.8				20.7		21.4
73	tHB (OPTI), PA (g/dl)	2013010	Yes	No	No	0.65	Yes		10.8		10.2		9.6		9				8.7				9		11.7
74	SO2 (OPTI), PA (%)	2013010	Yes	No	No	0.65	Yes		71.6
75	HCT (OPTI), PA (%)	2013010	Yes	No	No	0.65	Yes		32.4		30.5		28.9		26.9				26.2				26.9		35.1
76	Lactate (OPTI), PA (mmol/L)	2013010	Yes	No	No	0.65	Yes		0.95		3.12		4.71		6.24				7.92				8.7		8.94
77	NDS (%)	2013010	Yes	No	No	0.65	Yes																			20	20	20
78	OPC (n)	2013010	Yes	No	No	0.65	Yes																			3	2	1
79	BSA (m^2)	2013010	Yes	No	No	0.65	Yes		0.846683
80	Cardiac Output	2013010	Yes	No	No	0.65	Yes		5.93	3.97	3.44	3.21	3.215	3.05	4.38	4.92	4.53	4.48	3.23	3.2	3.445	3	3.13	6.255	4.98
81	Cardiac Index (L/min*m^-2)	2013010	Yes	No	No	0.65	Yes		7.0038	4.68889	4.06291	3.79126	3.79717	3.60229	5.17313	5.81091	5.35029	5.29124	3.81489	3.77945	4.06882	3.54324	3.69678	7.38765	5.88178
82	Stroke Volume Index (ml/beat*m^-2)	2013010	Yes	No	No	0.65	Yes		64.3141	38.3079	32.2966	27.3935	24.8506	23.1957	30.8843	29.4223	27.2974	25.3776	18.8111	19.0978	19.403	17.5148	18.8131	45.6028	41.7443
83	Left Ventricular Stroke Work Index (cJ)	2013010	Yes	No	No	0.65	Yes		55.819	33.6054	25.318	20.4153	18.7852	19.2969	27.2167	28.5172	27.1855	27.6419	16.2511	16.1169	16.7367	12.8896	13.519	38.3025	25.7119
84	Cardiac Stroke Work Index (cJ)	2013010	Yes	No	No	0.65	Yes		40.2346	29.4591	21.065	16.3832	16.3629	15.8912	21.7894	22.2994	17.9255	20.5072	11.3839	11.3285	11.992	8.96637	9.40551	27.1116	17.3112
85	Right Ventricular Stroke Work Index (cJ)	2013010	Yes	No	No	0.65	Yes		5.34468	3.08135	2.95664	1.67997	1.82219	2.5255	3.30773	4.34099	3.00848	2.80818	2.36578	2.13025	1.54347	1.40883	1.92293	11.9569	9.31269
86	PetCO2 End Tidal Corrected (mmHg)	2013010	Yes	No	No	0.65	Yes		41.2	32	35.2	35	35	39.7	39.5	43.1	43.2	38.9	40	34.5	35.3	37.6	38.1	49.6	46.2
87	SVRI (dynes*sec /cm^5*m^-2)	2013010	Yes	No	No	0.65	Yes		535.934	984.039	963.204	946.494	1040.44	1141.09	818.286	782.571	736.419	916.323	951.806	941.698	911.392	866.888	811.427	482.846	423.031
88	CaO2 (ml/dl)	2013010	Yes	No	No	0.65	Yes		13.454		12.8184		11.4291		10.3561				11.6938				10.63		6.74795
89	CvO2 (ml/dl)	2013010	Yes	No	No	0.65	Yes		9.03627		5.94096		3.82225		3.89212				3.35554				2.31522		2.17981
90	DO2I (ml/min*m^-2)	2013010	Yes	No	No	0.65	Yes		942.291		520.802		433.984		535.737				446.107				392.966		396.899
91	VO2I (ml/min*m^-2)	2013010	Yes	No	No	0.65	Yes		309.409		279.426		288.847		334.392				318.097				307.377		268.688
92	VO2/ DO2 (ratio)	2013010	Yes	No	No	0.65	Yes		0.328358		0.53653		0.66557		0.624173				0.713051				0.782199		0.676967
93	Hufner's Number	2013010	Yes	No	No	0.65	Yes		1.39	1.39	1.39	1.39	1.39	1.39	1.39	1.39	1.39	1.39	1.39	1.39	1.39	1.39	1.39	1.39	1.39
94	Blood withdrawn (ml)	2013010	Yes	No	No	0.65	Yes	1516.89
95	Blood withdrawn Index (ml/m2)	2013010	Yes	No	No	0.65	Yes	1791.56
96	NaCl Infused	2013010	Yes	No	No	0.65	Yes
97	NaCl Infusion Index	2013010	Yes	No	No	0.65	Yes	0
98	Glucose (mg/dL)	2013010	Yes	No	No	0.65	Yes	70-99	267				375						182						131			111
99	BUN (mg/dL)	2013010	Yes	No	No	0.65	Yes	7--21	11				12						17						16			8
100	Crea (mg/dL)	2013010	Yes	No	No	0.65	Yes	0.51-1.17	1.04				1.25						1.92						1.81			0.76
101	ECO2 (mmol/L)	2013010	Yes	No	No	0.65	Yes	22-29	27.7				21.9						19.8						20.7			33.5
102	AST (U/L)	2013010	Yes	No	No	0.65	Yes	10--37	37				22						26						36			121
103	ALT (U/L)	2013010	Yes	No	No	0.65	Yes	10--65	63				47						48						55			197
104	ALP (U/L)	2013010	Yes	No	No	0.65	Yes	50-136	242				213						254						263			183
105	CTNI (ng/dL)	2013010	Yes	No	No	0.65	Yes	0-0.10	0				0						0						0			0.03
106	DBI (mg/dL)	2013010	Yes	No	No	0.65	Yes	0-0.20	0.03				0.03						0.04						0.07			0.6
107	TBI (mg/dL)	2013010	Yes	No	No	0.65	Yes	0.20-1.00	0.07				0.01						0.06						0.05			0.08
108	CKI (U/L)	2013010	Yes	No	No	0.65	Yes	26-308	956				864						979						1018			9553
1	Date (m/dd/yr)	2013011	No	No	No	0.65	No	41311
2	Series (describe)	2013011	No	No	No	0.65	No	HS4 epo&VP 65/75 w 50%CI
3	Experiment # (n)	2013011	No	No	No	0.65	No	2013011
4	Intervention 1 (EPO / SAL)	2013011	No	No	No	0.65	No
5	Intervention 2 (CI / noCI)	2013011	No	No	No	0.65	No	noCI
6	Intervention 3 (VP/noVP	2013011	No	No	No	0.65	No
7	Total VP Infusion Dose (IU)	2013011	No	No	No	0.65	No
8	Weight (kg)	2013011	No	No	No	0.65	No	40.3
9	Time ketamine injection (h:min)	2013011	No	No	No	0.65	No	09:35:00
10	Time start BW (h:min:sec)	2013011	No	No	No	0.65	No	11:15:13
11	Preparation time (h:min)	2013011	No	No	No	0.65	No	01:40:13
12	Resuscitated (Y/N)	2013011	No	No	No	0.65	No	Y
13	Time of death	2013011	No	No	No	0.65	No	15:50:00
14	Survival from ketamine (h)	2013011	No	No	No	0.65	No	06:15:00
15	Survival from BW (h)	2013011	No	No	No	0.65	No	4.58
16	Total lobe lung weight wet (g)	2013011	No	No	No	0.65	No
17	Total lobe lung weight dry (g)	2013011	No	No	No	0.65	No
18	Lung Water (%)	2013011	No	No	No	0.65	No
19	Temperature , PA	2013011	No	No	No	0.65	No		37.8	38	38.2	38.4	38.6	38.9	39	39.2	39.3	39.6	39.8	40	40.2	40.4	40.6	40.2	40.1
20	CO-1 (l/min)	2013011	No	No	No	0.65	No		4.88	3.41	3.6	4.19	4.44	4.38	4.36	4.2	3.68	4.95	4.66	5.27	5.04	4.67	4.38	7.26	6.28
21	CO-2 (l/min)	2013011	No	No	No	0.65	No		5.18	3.39	3.75	4.3	4.33	4.34	4.67	4.41	3.64	4.94.	4.47	5.29	4.8	4.86	4.47	6.61	4.46
22	EKG Heart Rate (bpm)	2013011	No	No	No	0.65	No		103.7	89.8	109	146.6	195	206	211.3	214.1	208.7	205.5	199.2	201.7	187.1	177.3	168.4	160.8	176.8
23	RA, systolic (mmHg)	2013011	No	No	No	0.65	No		10.5	6	5	3.7	2.5	3.2	3.5	3.6	5.6	5.1	5	4.9	5.4	4.7	5.1	10.7	17.9
24	RA, mean (mmHg)	2013011	No	No	No	0.65	No		8.83333	5.13333	4.13333	2.83333	1.7	2.33333	2.36667	2.73333	4.26667	4.1	4.2	3.96667	4.53333	4.1	4.5	10.1667	16.5667
25	RA, diastolic (mmHg)	2013011	No	No	No	0.65	No		8	4.7	3.7	2.4	1.3	1.9	1.8	2.3	3.6	3.6	3.8	3.5	4.1	3.8	4.2	9.9	15.9
26	PA, systolic (mmHg)	2013011	No	No	No	0.65	No		26.2	19.1	20	24.6	33.8	35.6	39.2	39.3	37.8	22	18.7	30.4	19.6	23.4	28.7	39.1	36.2
27	PA, mean (mmHg)	2013011	No	No	No	0.65	No		21.8	13.7667	14.5333	18.9333	25.8667	28.8	34.8667	32.6333	28.4667	16.6	13.3	24.6667	14.6667	14.2	21.8333	32.5	29.4667
28	PA, diastolic (mmHg)	2013011	No	No	No	0.65	No		19.6	11.1	11.8	16.1	21.9	25.4	32.7	29.3	23.8	13.9	10.6	21.8	12.2	9.6	18.4	29.2	26.1
29	Ao, systolic (mmHg)	2013011	No	No	No	0.65	No		92.8	50.5	64.7	78.6	68.4	63.7	61.2	60.8	54.1	85.6	54.5	63.4	62.9	67.8	55	62.6	62.5
30	Ao, mean (mmHg)	2013011	No	No	No	0.65	No		75.2667	41.8333	52.0333	63.3333	55.6667	48.9	47.2	44.3333	39.4333	63.6	39.6333	44.6667	46.9667	50.1333	40.4667	45.6667	49.7667
31	Ao, diastolic (mmHg)	2013011	No	No	No	0.65	No		66.5	37.5	45.7	55.7	49.3	41.5	40.2	36.1	32.1	52.6	32.2	35.3	39	41.3	33.2	37.2	43.4
32	LV, systolic (mmHg)	2013011	No	No	No	0.65	No		85.7	58.9	66.8	75.7	70.3	71.3	64.6	65.5	59	90	59.8	66.9	65.5	69.2	62.8	69.8	73.8
33	LV, end-diastolic (mmHg)	2013011	No	No	No	0.65	No		13.9	8.2	8.2	5.1	2.2	3.2	4.5	4	2.7	4.1	2.7	1.3	5	5	4.4	8.9	11
34	Heart rate, LV (BPM)	2013011	No	No	No	0.65	No		103.6	89.8	108.1	146.6	195	206	211.3	214.2	208.7	205.5	199.2	201.9	187.3	177.3	168.4	160.8	176.7
35	LV dP/dt max	2013011	No	No	No	0.65	No		1225.2	780.6	986.4	1696.6	2335.5	2407.2	2467.9	3177.6	2393.9	3347.6	2201	2483.3	1964.2	1789.6	1565.7	1757.6	2201.1
36	LV dP/dt min	2013011	No	No	No	0.65	No		-1971.2	-1243.6	-1513.1	-2151	-2308.6	-2261.4	-2237.2	-2169.3	-1721.3	-3252.6	-1851.1	-2211.7	-2244.8	-2493.4	-1871.5	-1996.9	-2749.9
37	EC Flow, mean (l/min)	2013011	No	No	No	0.65	No		2.8	36	29.4	15.6	19.7	2.4	2.5	2.2	2.8	2.6	2.3	2.7	2.6	2.5	2.6	-54	-60.9
38	PetCO2 (mmHg)	2013011	No	No	No	0.65	No		45.6	43.6	44.6	49.1	50.7	50.7	51.6	52.1	50.1	50.6	50.5	53.2	49.1	46.2	49.2	52.2	54.1
39	PiCO2 (mmHg)	2013011	No	No	No	0.65	No		1	0.9	0.9	0.6	0.7	0.7	0.7	0.7	1.2	-0.4	1.3	1.3	1.2	1.5	1.1	1.8	0.8
40	Resp Rate, PetCO2 (BPM)	2013011	No	No	No	0.65	No		37	36.9	36.8	36.8	37	37	36.9	36.8	36.8	37	37.1	37.2	37.3	37	36.8	36.7	36.9
41	tHg (AVOX), Ao (g/dl)	2013011	No	No	No	0.65	No		10		8.9		10.6		10.1				9.1				9.2		10.5
42	O2Hb (AVOX), Ao (%)	2013011	No	No	No	0.65	No		97.6		91.9		68.3		61.8				70				76.5		57
43	COHb (AVOX), Ao (%)	2013011	No	No	No	0.65	No		1.1		1.4		0.7		0.6				3.8				2.9		1.3
44	MetHb (AVOX), Ao (%)	2013011	No	No	No	0.65	No		0.8		0.5		0.9		0.6				0.1				0.1		0.4
45	O2Ct (AVOX), Ao, (ml/dL)	2013011	No	No	No	0.65	No		13.6		11.3		10.1		8.6				8.8				9.8		8.3
46	O2Cap (AVOX), Ao (ml/dL)	2013011	No	No	No	0.65	No		13.7		12.1		14.5		13.8				12.1				12.4		14.3
47	sO2 (AVOX), Ao (%)	2013011	No	No	No	0.65	No		99.5		93.7		69.4		62.5				72.8				78.8		58
48	pH (OPTI), Ao (units)	2013011	No	No	No	0.65	No		7.388		7.434		7.395		7.349				7.343				7.444		7.36
49	pCO2 (OPTI), Ao (mmHg)	2013011	No	No	No	0.65	No		50.3		37.1		46.6		44.3				42.3				40		46.4
50	pO2 (OPTI), Ao (mmHg)	2013011	No	No	No	0.65	No		106.3		76.9		47.7		45.8				52				53		42.2
51	BE (OPTI), Ao (mmol/L)	2013011	No	No	No	0.65	No		3.9		0.1		2.5		-1.8				-3.1				2.5		-0.1
52	tCO2 (OPTI), Ao (mmol/L)	2013011	No	No	No	0.65	No		31.2		25.4		29.3		25.2				23.8				28		27.1
53	HCO3 (OPTI), Ao (mmol/L)	2013011	No	No	No	0.65	No		29.6		24.3		27.9		23.8				22.5				26.8		25.7
54	stHCO3 (OPTI), Ao (mmol/L)	2013011	No	No	No	0.65	No		27.4		24.4		26.3		22.7				21.8				26.4		24.1
55	tHB (OPTI), Ao (g/dl)	2013011	No	No	No	0.65	No		9.9		8.7		11.3		10.5				9.3				9.5		11.5
56	SO2 (OPTI), Ao (%)	2013011	No	No	No	0.65	No		97		93		75.4		70.6				77.1				81.5
57	HCT (OPTI), Ao (%)	2013011	No	No	No	0.65	No		29.6		26.1		34		31.6				27.9				28.6		34.6
58	Lactate (OPTI), Ao (mmol/L)	2013011	No	No	No	0.65	No		0.97		1.21		2.18		3.24				4.1				2.4		3.96
59	tHg (AVOX), PA (g/dl)	2013011	No	No	No	0.65	No		10.2		9.6		10.7		10				9.1				8.8		10.3
60	O2Hb (AVOX), PA (%)	2013011	No	No	No	0.65	No		59.2		34.3		19		15				17.6				27.4		16.4
61	COHb (AVOX), PA (%)	2013011	No	No	No	0.65	No		1.9		0.2		0.2		0.8				1				0		0.4
62	MetHb (AVOX), PA (%)	2013011	No	No	No	0.65	No		0.3		0.3		0		0				0				0.9		0
63	O2Ct (AVOX), PA, (ml/dL)	2013011	No	No	No	0.65	No		8.4		4.6		2.8		2.1				2.2				3.3		2.4
64	O2Cap (AVOX), PA (ml/dL)	2013011	No	No	No	0.65	No		13.8		13.3		14.8		13.8				12.6				12.1		14.3
65	sO2 (AVOX), PA (%)	2013011	No	No	No	0.65	No		60.6		34.5		19		15.1				17.8				27.6		16.4
66	pH (OPTI), PA (units)	2013011	No	No	No	0.65	No		7.323		7.318		7.295		7.264				7.217				7.269		7.278
67	pCO2 (OPTI), PA (mmHg)	2013011	No	No	No	0.65	No		62.1		64.8		66.7		65.9				71.9				61.5		64.4
68	pO2 (OPTI), PA (mmHg)	2013011	No	No	No	0.65	No		44.8		33.2		25.2		23.6				24.8				24.8		24.3
69	BE (OPTI), PA (mmol/L)	2013011	No	No	No	0.65	No		4.1		4.9		3.5		0.8				-0.5				-0.3		1.2
70	tCO2 (OPTI), PA (mmol/L)	2013011	No	No	No	0.65	No		33.4		34.5		33.7		31.2				30.8				29.4		31.4
71	HCO3 (OPTI), PA (mmol/L)	2013011	No	No	No	0.65	No		31.5		32.5		31.7		29.2				28.5				27.5		29.45
72	stHCO3 (OPTI), PA (mmol/L)	2013011	No	No	No	0.65	No		27.3		28		26.6		24.5				23.3				23.7		24.8
73	tHB (OPTI), PA (g/dl)	2013011	No	No	No	0.65	No		11.1		10.8		12.5		12				11.3				11.1		12.7
74	SO2 (OPTI), PA (%)	2013011	No	No	No	0.65	No		68.3
75	HCT (OPTI), PA (%)	2013011	No	No	No	0.65	No		33.2		32.6		37.5		36				33.9				33.2		38.2
76	Lactate (OPTI), PA (mmol/L)	2013011	No	No	No	0.65	No		1.17		1.47		1.99		3.57				4.19				2.16		3.75
77	NDS (%)	2013011	No	No	No	0.65	No
78	OPC (n)	2013011	No	No	No	0.65	No
79	BSA (m^2)	2013011	No	No	No	0.65	No		0.858077
80	Cardiac Output	2013011	No	No	No	0.65	No		5.03	3.4	3.675	4.245	4.385	4.36	4.515	4.305	3.66	4.95	4.565	5.28	4.92	4.765	4.425	6.935	5.37
81	Cardiac Index (L/min*m^-2)	2013011	No	No	No	0.65	No		5.86195	3.96235	4.28283	4.94711	5.11026	5.08113	5.26177	5.01703	4.26535	5.76871	5.32004	6.15329	5.73375	5.55312	5.15688	8.08203	6.25818
82	Stroke Volume Index (ml/beat*m^-2)	2013011	No	No	No	0.65	No		56.5825	44.1242	39.6192	33.7456	26.2065	24.6657	24.9019	23.4222	20.4377	28.0716	26.707	30.4769	30.6127	31.3204	30.6228	50.2614	35.417
83	Left Ventricular Stroke Work Index (cJ)	2013011	No	No	No	0.65	No		54.1629	29.8249	30.9527	31.7627	23.7931	22.3942	19.9527	19.2043	15.3404	32.1481	20.3309	26.6545	24.6917	26.8076	23.8426	40.8081	29.6529
84	Cardiac Stroke Work Index (cJ)	2013011	No	No	No	0.65	No		50.0694	21.5698	25.2781	27.1943	18.8382	15.2993	14.8709	12.9785	9.57344	22.2479	12.605	16.5223	17.3026	19.2046	14.6707	23.7666	15.6622
85	Right Ventricular Stroke Work Index (cJ)	2013011	No	No	No	0.65	No		9.7815	5.07867	5.49331	7.24334	8.44347	8.70337	10.7897	9.33671	6.59391	4.67813	3.24013	8.41079	4.1357	4.2174	7.07656	14.9652	6.09111
86	PetCO2 End Tidal Corrected (mmHg)	2013011	No	No	No	0.65	No		44.6	42.7	43.7	48.5	50	50	50.9	51.4	48.9	51	49.2	51.9	47.9	44.7	48.1	50.4	53.3
87	SVRI (dynes*sec /cm^5*m^-2)	2013011	No	No	No	0.65	No		905.732	740.234	893.84	977.371	843.991	732.437	680.965	662.677	658.919	824.316	532.296	528.618	591.458	662.508	557.402	351.046	423.98
88	CaO2 (ml/dl)	2013011	No	No	No	0.65	No		13.8853		11.5996		10.2064		8.8135				9.0103				9.94182		8.44575
89	CvO2 (ml/dl)	2013011	No	No	No	0.65	No		8.52778		4.67659		2.90147		2.1558				2.30062				3.42597		2.42089
90	DO2I (ml/min*m^-2)	2013011	No	No	No	0.65	No		813.949		496.794		521.575		463.746				479.351				512.688		528.55
91	VO2I (ml/min*m^-2)	2013011	No	No	No	0.65	No		314.055		296.503		373.302		350.313				356.957				336.015		377.047
92	VO2/ DO2 (ratio)	2013011	No	No	No	0.65	No		0.385841		0.596833		0.715721		0.755398				0.744667				0.655398		0.71336
93	Hufner's Number	2013011	No	No	No	0.65	No		1.39	1.39	1.39	1.39	1.39	1.39	1.39	1.39	1.39	1.39	1.39	1.39	1.39	1.39	1.39	1.39	1.39
94	Blood withdrawn (ml)	2013011	No	No	No	0.65	No	1570.47
95	Blood withdrawn Index (ml/m2)	2013011	No	No	No	0.65	No	1830.22
96	NaCl Infused	2013011	No	No	No	0.65	No
97	NaCl Infusion Index	2013011	No	No	No	0.65	No	0
98	Glucose (mg/dL)	2013011	No	No	No	0.65	No	70-99	105				135						159						148
99	BUN (mg/dL)	2013011	No	No	No	0.65	No	7--21	14				15						19						19
100	Crea (mg/dL)	2013011	No	No	No	0.65	No	0.51-1.17	0.89				1.16						1.9						2
101	ECO2 (mmol/L)	2013011	No	No	No	0.65	No	22-29	28.7				25.3						24						21
102	AST (U/L)	2013011	No	No	No	0.65	No	10--37	60				53						46						58
103	ALT (U/L)	2013011	No	No	No	0.65	No	10--65	84				80						68						80
104	ALP (U/L)	2013011	No	No	No	0.65	No	50-136	179				163						182						191
105	CTNI (ng/dL)	2013011	No	No	No	0.65	No	0-0.10	0.01				0.1						0.74						0.71
106	DBI (mg/dL)	2013011	No	No	No	0.65	No	0-0.20	0.01				0.03						0.03						0.03
107	TBI (mg/dL)	2013011	No	No	No	0.65	No	0.20-1.00	0.07				0.03						0.04						0.05
108	CKI (U/L)	2013011	No	No	No	0.65	No	26-308	867				963						1113						1141
1	Date (m/dd/yr)	2013012	Yes	No	No	0.75	No	41316
2	Series (describe)	2013012	Yes	No	No	0.75	No	HS4 epo&VP 65/75 w 50%CI
3	Experiment # (n)	2013012	Yes	No	No	0.75	No	2013012
4	Intervention 1 (EPO / SAL)	2013012	Yes	No	No	0.75	No
5	Intervention 2 (CI / noCI)	2013012	Yes	No	No	0.75	No	noCI
6	Intervention 3 (VP/noVP	2013012	Yes	No	No	0.75	No
7	Total VP Infusion Dose (IU)	2013012	Yes	No	No	0.75	No	289.884
8	Weight (kg)	2013012	Yes	No	No	0.75	No	35.7
9	Time ketamine injection (h:min)	2013012	Yes	No	No	0.75	No	09:40:00
10	Time start BW (h:min:sec)	2013012	Yes	No	No	0.75	No	11:13:23
11	Preparation time (h:min)	2013012	Yes	No	No	0.75	No	01:33:23
12	Resuscitated (Y/N)	2013012	Yes	No	No	0.75	No	N
13	Time of death	2013012	Yes	No	No	0.75	No	12:46:24
14	Survival from ketamine (h)	2013012	Yes	No	No	0.75	No	03:06:24
15	Survival from BW (h)	2013012	Yes	No	No	0.75	No	1.55
16	Total lobe lung weight wet (g)	2013012	Yes	No	No	0.75	No
17	Total lobe lung weight dry (g)	2013012	Yes	No	No	0.75	No
18	Lung Water (%)	2013012	Yes	No	No	0.75	No
19	Temperature , PA	2013012	Yes	No	No	0.75	No		37.5	37.6	38.1	38.4	38.6	38.8	38.6
20	CO-1 (l/min)	2013012	Yes	No	No	0.75	No		4.22	2.04	1.69	1.75	1.53	0.97
21	CO-2 (l/min)	2013012	Yes	No	No	0.75	No		4	1.86	1.67	1.84	1.48	0.91
22	EKG Heart Rate (bpm)	2013012	Yes	No	No	0.75	No		95.2	101.5	119.4	151.6	218.6	190.9
23	RA, systolic (mmHg)	2013012	Yes	No	No	0.75	No		5.2	4.1	2.6	1.6	0.9	1.6
24	RA, mean (mmHg)	2013012	Yes	No	No	0.75	No		4.4	2.36667	1.86667	0.866667	0.233333	0.8
25	RA, diastolic (mmHg)	2013012	Yes	No	No	0.75	No		4	1.5	1.5	0.5	-0.1	0.4
26	PA, systolic (mmHg)	2013012	Yes	No	No	0.75	No		17.2	13.4	11.7	11.1	12.9	15.4
27	PA, mean (mmHg)	2013012	Yes	No	No	0.75	No		13.3333	8.73333	8.76667	8.43333	8.23333	13.0667
28	PA, diastolic (mmHg)	2013012	Yes	No	No	0.75	No		11.4	6.4	7.3	7.1	5.9	11.9
29	Ao, systolic (mmHg)	2013012	Yes	No	No	0.75	No		71.4	57.8	52.4	55.1	43.9	26.5
30	Ao, mean (mmHg)	2013012	Yes	No	No	0.75	No		56.7333	48.2667	41	43.0333	35.3	18.4333
31	Ao, diastolic (mmHg)	2013012	Yes	No	No	0.75	No		49.4	43.5	35.3	37	31	14.4
32	LV, systolic (mmHg)	2013012	Yes	No	No	0.75	No		75.3	58	50.1	55.8	45.6	27.9
33	LV, end-diastolic (mmHg)	2013012	Yes	No	No	0.75	No		7.6	5.1	5	6.5	-5.6	-0.6
34	Heart rate, LV (BPM)	2013012	Yes	No	No	0.75	No		95.3	101.6	119.6	151.6	218.6	191
35	LV dP/dt max	2013012	Yes	No	No	0.75	No		1038.7	782.6	798.3	1031.9	897.1	654.4
36	LV dP/dt min	2013012	Yes	No	No	0.75	No		-1287.4	-992	-946.4	-970.8	-721.7	-383.4
37	EC Flow, mean (l/min)	2013012	Yes	No	No	0.75	No		0.8	37	21.6	16.1	10.7	0.6
38	PetCO2 (mmHg)	2013012	Yes	No	No	0.75	No		36.9	28.2	31.1	32.6	31.6	20.5
39	PiCO2 (mmHg)	2013012	Yes	No	No	0.75	No		2.2	1.5	1.8	1.8	1.6	1.1
40	Resp Rate, PetCO2 (BPM)	2013012	Yes	No	No	0.75	No		35.9	35.8	35.9	35.9	35.9	35.9
41	tHg (AVOX), Ao (g/dl)	2013012	Yes	No	No	0.75	No		10		10.1		10.5		10.2
42	O2Hb (AVOX), Ao (%)	2013012	Yes	No	No	0.75	No		99.9		99.6		98.3		93.4
43	COHb (AVOX), Ao (%)	2013012	Yes	No	No	0.75	No		1		1.7		2.5		1.8
44	MetHb (AVOX), Ao (%)	2013012	Yes	No	No	0.75	No		0.4		0.6		0.7		0.5
45	O2Ct (AVOX), Ao, (ml/dL)	2013012	Yes	No	No	0.75	No		13.9		14		14.4		13.3
46	O2Cap (AVOX), Ao (ml/dL)	2013012	Yes	No	No	0.75	No		13.7		13.8		14.1		13.9
47	sO2 (AVOX), Ao (%)	2013012	Yes	No	No	0.75	No		99.9		99.9		99.9		95.6
48	pH (OPTI), Ao (units)	2013012	Yes	No	No	0.75	No		7.506		7.489		7.448		7.417
49	pCO2 (OPTI), Ao (mmHg)	2013012	Yes	No	No	0.75	No		34.2		26.3		29.9		21.6
50	pO2 (OPTI), Ao (mmHg)	2013012	Yes	No	No	0.75	No		140		141.7		111.6		76.9
51	BE (OPTI), Ao (mmol/L)	2013012	Yes	No	No	0.75	No		3.3		-2.9		-3.1		-9.3
52	tCO2 (OPTI), Ao (mmol/L)	2013012	Yes	No	No	0.75	No		27.4		20.4		21.1		14.3
53	HCO3 (OPTI), Ao (mmol/L)	2013012	Yes	No	No	0.75	No		26.4		19.6		20.2		13.6
54	stHCO3 (OPTI), Ao (mmol/L)	2013012	Yes	No	No	0.75	No		27.2		22		21.9		16.8
55	tHB (OPTI), Ao (g/dl)	2013012	Yes	No	No	0.75	No		9.6		9.1		9.8		9.6
56	SO2 (OPTI), Ao (%)	2013012	Yes	No	No	0.75	No		99.1		99.2		98.2		93.5
57	HCT (OPTI), Ao (%)	2013012	Yes	No	No	0.75	No		28.9		27.4		29.4		28.9
58	Lactate (OPTI), Ao (mmol/L)	2013012	Yes	No	No	0.75	No		0.57		2.13		2.39		4.6
59	tHg (AVOX), PA (g/dl)	2013012	Yes	No	No	0.75	No		11		9.9		10		11.1
60	O2Hb (AVOX), PA (%)	2013012	Yes	No	No	0.75	No		60.6		36.8		22.9		10
61	COHb (AVOX), PA (%)	2013012	Yes	No	No	0.75	No		2.9		1.2		0.1		0.6
62	MetHb (AVOX), PA (%)	2013012	Yes	No	No	0.75	No		0.4		0		0		0
63	O2Ct (AVOX), PA, (ml/dL)	2013012	Yes	No	No	0.75	No		9.3		5.1		3.2		1.5
64	O2Cap (AVOX), PA (ml/dL)	2013012	Yes	No	No	0.75	No		14.8		13.7		13.9		15.32
65	sO2 (AVOX), PA (%)	2013012	Yes	No	No	0.75	No		62.7		37.2		22.9		10
66	pH (OPTI), PA (units)	2013012	Yes	No	No	0.75	No		7.444		7.371		7.341		7.224
67	pCO2 (OPTI), PA (mmHg)	2013012	Yes	No	No	0.75	No		41.7		44.7		48.2		56.3
68	pO2 (OPTI), PA (mmHg)	2013012	Yes	No	No	0.75	No		39.2		30.7		24.7		20
69	BE (OPTI), PA (mmol/L)	2013012	Yes	No	No	0.75	No		3.5		-0.1		-0.6		-5.5
70	tCO2 (OPTI), PA (mmol/L)	2013012	Yes	No	No	0.75	No		29.2		26.7		27		24.5
71	HCO3 (OPTI), PA (mmol/L)	2013012	Yes	No	No	0.75	No		27.9		25.3		25.5		22.7
72	stHCO3 (OPTI), PA (mmol/L)	2013012	Yes	No	No	0.75	No		27.2		24.1		23.6		19.7
73	tHB (OPTI), PA (g/dl)	2013012	Yes	No	No	0.75	No		11.1		11.2		12.1		12.9
74	SO2 (OPTI), PA (%)	2013012	Yes	No	No	0.75	No		69.2
75	HCT (OPTI), PA (%)	2013012	Yes	No	No	0.75	No		33.3		33.8		36.4		38.8
76	Lactate (OPTI), PA (mmol/L)	2013012	Yes	No	No	0.75	No		0.6		2.27		2.49		5.69
77	NDS (%)	2013012	Yes	No	No	0.75	No
78	OPC (n)	2013012	Yes	No	No	0.75	No
79	BSA (m^2)	2013012	Yes	No	No	0.75	No		0.791471
80	Cardiac Output	2013012	Yes	No	No	0.75	No		4.11	1.95	1.68	1.795	1.505	0.94
81	Cardiac Index (L/min*m^-2)	2013012	Yes	No	No	0.75	No		5.19286	2.46377	2.12263	2.26793	1.90152	1.18766
82	Stroke Volume Index (ml/beat*m^-2)	2013012	Yes	No	No	0.75	No		54.4896	24.2497	17.7477	14.96	8.69864	6.21813
83	Left Ventricular Stroke Work Index (cJ)	2013012	Yes	No	No	0.75	No		49.1811	17.1024	10.6712	9.83269	5.93768	2.36265
84	Cardiac Stroke Work Index (cJ)	2013012	Yes	No	No	0.75	No		37.9836	14.826	9.25112	8.40241	4.06303	1.46049
85	Right Ventricular Stroke Work Index (cJ)	2013012	Yes	No	No	0.75	No		6.48967	2.05832	1.63263	1.50914	0.927762	1.01691
86	PetCO2 End Tidal Corrected (mmHg)	2013012	Yes	No	No	0.75	No		34.7	26.7	29.3	30.8	30	19.4
87	SVRI (dynes*sec /cm^5*m^-2)	2013012	Yes	No	No	0.75	No		805.429	1488.91	1473.43	1485.92	1473.83	1186.58
88	CaO2 (ml/dl)	2013012	Yes	No	No	0.75	No		14.3061		14.4079		14.6817		13.473
89	CvO2 (ml/dl)	2013012	Yes	No	No	0.75	No		9.38334		5.15615		3.2572		1.6029
90	DO2I (ml/min*m^-2)	2013012	Yes	No	No	0.75	No		742.896		305.827		279.176
91	VO2I (ml/min*m^-2)	2013012	Yes	No	No	0.75	No		255.632		196.381		217.239
92	VO2/ DO2 (ratio)	2013012	Yes	No	No	0.75	No		0.344102		0.642132		0.778145		0.881028
93	Hufner's Number	2013012	Yes	No	No	0.75	No		1.39	1.39	1.39	1.39	1.39	1.39	1.39	1.39	1.39	1.39	1.39	1.39	1.39	1.39	1.39	1.39	1.39
94	Blood withdrawn (ml)	2013012	Yes	No	No	0.75	No	1604.62
95	Blood withdrawn Index (ml/m2)	2013012	Yes	No	No	0.75	No	2027.39
96	NaCl Infused	2013012	Yes	No	No	0.75	No	0
97	NaCl Infusion Index	2013012	Yes	No	No	0.75	No	0
98	Glucose (mg/dL)	2013012	Yes	No	No	0.75	No	70-99	81				43
99	BUN (mg/dL)	2013012	Yes	No	No	0.75	No	7--21	6				7
100	Crea (mg/dL)	2013012	Yes	No	No	0.75	No	0.51-1.17	1.09				1.6
101	ECO2 (mmol/L)	2013012	Yes	No	No	0.75	No	22-29	27.2				21.4
102	AST (U/L)	2013012	Yes	No	No	0.75	No	10--37	32				27
103	ALT (U/L)	2013012	Yes	No	No	0.75	No	10--65	69				66
104	ALP (U/L)	2013012	Yes	No	No	0.75	No	50-136	189				175
105	CTNI (ng/dL)	2013012	Yes	No	No	0.75	No	0-0.10	0				0
106	DBI (mg/dL)	2013012	Yes	No	No	0.75	No	0-0.20	0.04				0.03
107	TBI (mg/dL)	2013012	Yes	No	No	0.75	No	0.20-1.00	0.05				0.01
108	CKI (U/L)	2013012	Yes	No	No	0.75	No	26-308	1317				1312
1	Date (m/dd/yr)	2013013	Yes	Yes	No	0.75	Yes	41317
2	Series (describe)	2013013	Yes	Yes	No	0.75	Yes	HS4 epo&VP 65/75 w 50%CI
3	Experiment # (n)	2013013	Yes	Yes	No	0.75	Yes	2013013
4	Intervention 1 (EPO / SAL)	2013013	Yes	Yes	No	0.75	Yes
5	Intervention 2 (CI / noCI)	2013013	Yes	Yes	No	0.75	Yes	CI
6	Intervention 3 (VP/noVP	2013013	Yes	Yes	No	0.75	Yes
7	Total VP Infusion Dose (IU)	2013013	Yes	Yes	No	0.75	Yes	323.988
8	Weight (kg)	2013013	Yes	Yes	No	0.75	Yes	39.9
9	Time ketamine injection (h:min)	2013013	Yes	Yes	No	0.75	Yes	09:15:00
10	Time start BW (h:min:sec)	2013013	Yes	Yes	No	0.75	Yes	10:39:15
11	Preparation time (h:min)	2013013	Yes	Yes	No	0.75	Yes	01:24:15
12	Resuscitated (Y/N)	2013013	Yes	Yes	No	0.75	Yes	Y
13	Time of death	2013013	Yes	Yes	No	0.75	Yes	72
14	Survival from ketamine (h)	2013013	Yes	Yes	No	0.75	Yes	3 days, 1:24:00
15	Survival from BW (h)	2013013	Yes	Yes	No	0.75	Yes	72
16	Total lobe lung weight wet (g)	2013013	Yes	Yes	No	0.75	Yes	129
17	Total lobe lung weight dry (g)	2013013	Yes	Yes	No	0.75	Yes	24.5
18	Lung Water (%)	2013013	Yes	Yes	No	0.75	Yes	81.0078
19	Temperature , PA	2013013	Yes	Yes	No	0.75	Yes		38.1	38.3	38.6	38.9	39.1	39.4	39.6	39	38.9	39.3	39.5	39.6	39.7	39.9	40.1	39.5	39.2
20	CO-1 (l/min)	2013013	Yes	Yes	No	0.75	Yes		3.74	3.1	3.35	3.39	3.13	2.9	3.07	4.68	6.07	5.42	5.38	5.03	4.75	4.53	4.38	4.74	7.38
21	CO-2 (l/min)	2013013	Yes	Yes	No	0.75	Yes		3.68	3.06	3.3	3.36	3.02	2.71	2.83	4.98	5.72	5.65	5.24	4.96	4.8	4.66	4.42	4.94	7.77
22	EKG Heart Rate (bpm)	2013013	Yes	Yes	No	0.75	Yes		92.3	98.9	125.5	159	202.1	235.5	240.6	221.9	224.2	234.3	238.6	239.4	236.6	229.5	235	158.8	185.4
23	RA, systolic (mmHg)	2013013	Yes	Yes	No	0.75	Yes		8.8	6.2	5	2.9	2.4	2.1	2.4	3.9	5.5	4.3	4.3	3.8	4.3	4.6	4.1	14.5	17.8
24	RA, mean (mmHg)	2013013	Yes	Yes	No	0.75	Yes		7.33333	5.06667	4.06667	2.3	1.6	1.3	1.53333	2.9	3.9	2.96667	2.83333	2.73333	2.76667	3.46667	3.36667	12.5	15.1333
25	RA, diastolic (mmHg)	2013013	Yes	Yes	No	0.75	Yes		6.6	4.5	3.6	2	1.2	0.9	1.1	2.4	3.1	2.3	2.1	2.2	2	2.9	3	11.5	13.8
26	PA, systolic (mmHg)	2013013	Yes	Yes	No	0.75	Yes		16.8	14.3	13.9	13.6	16.1	14.9	13.7	28.9	41.3	39.3	45.1	37.9	41.3	24.1	27.8	51.1	46.4
27	PA, mean (mmHg)	2013013	Yes	Yes	No	0.75	Yes		13.7333	9.7	8.5	8.66667	10.0333	9.96667	9.43333	17.9	30.3	28.1	32.5667	29.0333	31.5	17.4333	20.8667	36.3	40.9333
28	PA, diastolic (mmHg)	2013013	Yes	Yes	No	0.75	Yes		12.2	7.4	5.8	6.2	7	7.5	7.3	12.4	24.8	22.5	26.3	24.6	26.6	14.1	17.4	28.9	38.2
29	Ao, systolic (mmHg)	2013013	Yes	Yes	No	0.75	Yes		85.1	75.6	74.7	76.1	82.8	85.7	86.3	89.9	87.4	82.9	79.3	77.6	77.4	95.2	72.4	84.9	98.2
30	Ao, mean (mmHg)	2013013	Yes	Yes	No	0.75	Yes		69.6333	63	60.6333	62.3667	69.9333	67.9	68.4333	68.4333	63.3333	61.0333	58.5	55.7333	55.2667	72.4	56.2667	55.3	73.5333
31	Ao, diastolic (mmHg)	2013013	Yes	Yes	No	0.75	Yes		61.9	56.7	53.6	55.5	63.5	59	59.5	57.7	51.3	50.1	48.1	44.8	44.2	61	48.2	40.5	61.2
32	LV, systolic (mmHg)	2013013	Yes	Yes	No	0.75	Yes		82.7	75.3	73.3	72.1	81.3	83.5	82.9	90.6	88.2	87.6	83.5	75.3	75.9	90	79.4	86	109.7
33	LV, end-diastolic (mmHg)	2013013	Yes	Yes	No	0.75	Yes		12.5	7.1	4.7	2.9	3.2	1.8	2.9	4.1	3.5	4.7	4.7	4.1	3.5	5.3	5.1	11.7	14.3
34	Heart rate, LV (BPM)	2013013	Yes	Yes	No	0.75	Yes		92.7	99	125.6	159.3	202	235.5	240	221.9	224.3	234.4	238.6	239.4	236.5	229.5	235	158.8	185.5
35	LV dP/dt max	2013013	Yes	Yes	No	0.75	Yes		971	867.5	1184.8	1554.7	2398.4	3884.2	4600.6	4683	5153.1	5196.3	5294.5	4309.3	4234.9	4084.2	3562	3483.9	4253.1
36	LV dP/dt min	2013013	Yes	Yes	No	0.75	Yes		-2120.9	-1967	-2191.8	-2284.3	-2675	-2129.6	-2215	-3151.6	-2729.5	-2228	-2262.7	-2151.6	-2159.8	-3030.4	-2391.4	-2367.2	-3543.5
37	EC Flow, mean (l/min)	2013013	Yes	Yes	No	0.75	Yes		2.6	27.2	30.3	13.1	18.3	16.3	2.9	-30.2	-24.6	2.2	2.3	2.6	2.5	2.8	2.4	-57.2	-67
38	PetCO2 (mmHg)	2013013	Yes	Yes	No	0.75	Yes		40.8	37.3	38.8	40.9	42.5	42.9	45.7	50.3	49.3	47.3	46.2	44.7	43.7	38.9	41.8	41.3	46.8
39	PiCO2 (mmHg)	2013013	Yes	Yes	No	0.75	Yes		2.7	2	2.3	1.5	2.1	2.1	2.2	2.4	2.9	2.7	2.3	2.6	2.1	2.2	2	2	2.7
40	Resp Rate, PetCO2 (BPM)	2013013	Yes	Yes	No	0.75	Yes		36	35.9	35.8	35.8	36	36.1	36	35.9	35.9	36	35.8	35.9	35.7	35.9	36	35.9	35.9
41	tHg (AVOX), Ao (g/dl)	2013013	Yes	Yes	No	0.75	Yes		10		9.7		10.3		10.6				9.8				9.9		12
42	O2Hb (AVOX), Ao (%)	2013013	Yes	Yes	No	0.75	Yes		99.7		98.7		94.4		84.9				57.6				77.3		44.1
43	COHb (AVOX), Ao (%)	2013013	Yes	Yes	No	0.75	Yes		2.1		1.4		1.9		2.5				2.6				2.5		1.2
44	MetHb (AVOX), Ao (%)	2013013	Yes	Yes	No	0.75	Yes		0.4		0.5		0.4		0.4				0				0.4		0.2
45	O2Ct (AVOX), Ao, (ml/dL)	2013013	Yes	Yes	No	0.75	Yes		13.9		13.3		13.6		12.5				7.8				10.7		7.4
46	O2Cap (AVOX), Ao (ml/dL)	2013013	Yes	Yes	No	0.75	Yes		13.6		13.2		14		14.3				13.3				13.4		16.4
47	sO2 (AVOX), Ao (%)	2013013	Yes	Yes	No	0.75	Yes		99.9		99.9		96.6		87.7				59.1				79.5		44.7
48	pH (OPTI), Ao (units)	2013013	Yes	Yes	No	0.75	Yes		7.419		7.422		7.372		7.336				7.2988				7.314		7.246
49	pCO2 (OPTI), Ao (mmHg)	2013013	Yes	Yes	No	0.75	Yes		40		30.9		39.4		50				40.9				34.2		43.6
50	pO2 (OPTI), Ao (mmHg)	2013013	Yes	Yes	No	0.75	Yes		188.4		144.7		86.4		67.9				45.2				59.2		39.7
51	BE (OPTI), Ao (mmol/L)	2013013	Yes	Yes	No	0.75	Yes		0.8		-4.1		-2.6		-0.1				-6.5				-8.4		-8.4
52	tCO2 (OPTI), Ao (mmol/L)	2013013	Yes	Yes	No	0.75	Yes		26.5		20.6		23.6		27.7				20.8				18		19.9
53	HCO3 (OPTI), Ao (mmol/L)	2013013	Yes	Yes	No	0.75	Yes		25.3		19.7		22.4		26.1				19.5				17		18.5
54	stHCO3 (OPTI), Ao (mmol/L)	2013013	Yes	Yes	No	0.75	Yes		24.9		21.1		22.2		24.1				19.1				17.7		17.6
55	tHB (OPTI), Ao (g/dl)	2013013	Yes	Yes	No	0.75	Yes		9.3		8.8		10		10.1				10.2				10		13
56	SO2 (OPTI), Ao (%)	2013013	Yes	Yes	No	0.75	Yes		99.5		98.2		94		88								82.7
57	HCT (OPTI), Ao (%)	2013013	Yes	Yes	No	0.75	Yes		27.8		26.4		30.1		30.3				30.7				30.1		38.9
58	Lactate (OPTI), Ao (mmol/L)	2013013	Yes	Yes	No	0.75	Yes		0.77		2.25		2.95		3.58				6.35				7.51		7.48
59	tHg (AVOX), PA (g/dl)	2013013	Yes	Yes	No	0.75	Yes		10.7		9.6		10.7		10.7				9.6				10		11.9
60	O2Hb (AVOX), PA (%)	2013013	Yes	Yes	No	0.75	Yes		53		48.9		34.4		28.9				16.5				20.5		20
61	COHb (AVOX), PA (%)	2013013	Yes	Yes	No	0.75	Yes		1.7		0.9		1.8		0				1.4				1.7		0.7
62	MetHb (AVOX), PA (%)	2013013	Yes	Yes	No	0.75	Yes		0		0.2		0		0.3				0				0		0
63	O2Ct (AVOX), PA, (ml/dL)	2013013	Yes	Yes	No	0.75	Yes		7.9		6.5		5.1		4.3				2.2				2.8		3.3
64	O2Cap (AVOX), PA (ml/dL)	2013013	Yes	Yes	No	0.75	Yes		14.7		13.2		14.6		14.8				13.1				13.7		16.5
65	sO2 (AVOX), PA (%)	2013013	Yes	Yes	No	0.75	Yes		53.9		49.5		35		29				16.8				20.9		20.1
66	pH (OPTI), PA (units)	2013013	Yes	Yes	No	0.75	Yes		7.326		7.323		7.271		7.26				7.2				7.199		7.216
67	pCO2 (OPTI), PA (mmHg)	2013013	Yes	Yes	No	0.75	Yes		60.2		51.3		56.7		54				57.8				51.3		51.5
68	pO2 (OPTI), PA (mmHg)	2013013	Yes	Yes	No	0.75	Yes		40.2		37.7		34.7		39.8				25				29		27.2
69	BE (OPTI), PA (mmol/L)	2013013	Yes	Yes	No	0.75	Yes		3.5		-0.5		-2		-3.8				-6.3				-8.4		-7.6
70	tCO2 (OPTI), PA (mmol/L)	2013013	Yes	Yes	No	0.75	Yes		32.6		27.6		27.3		25.3				23.9				21.1		22
71	HCO3 (OPTI), PA (mmol/L)	2013013	Yes	Yes	No	0.75	Yes		30.8		26		25.5		23.7				22.1				19.6		20.4
72	stHCO3 (OPTI), PA (mmol/L)	2013013	Yes	Yes	No	0.75	Yes		26.8		23.7		22.4		21				19.1				17.6		18.2
73	tHB (OPTI), PA (g/dl)	2013013	Yes	Yes	No	0.75	Yes		11.5		10.8		11.6		11.8				11.2				11.2		13.8
74	SO2 (OPTI), PA (%)	2013013	Yes	Yes	No	0.75	Yes
75	HCT (OPTI), PA (%)	2013013	Yes	Yes	No	0.75	Yes		34.5		32.4		34.8		35.4				33.6				33.6		41.4
76	Lactate (OPTI), PA (mmol/L)	2013013	Yes	Yes	No	0.75	Yes		1.15		2.6		3.31		4.13				6.47				7.29		8.28
77	NDS (%)	2013013	Yes	Yes	No	0.75	Yes																			0	0	0
78	OPC (n)	2013013	Yes	Yes	No	0.75	Yes																			1	1	1
79	BSA (m^2)	2013013	Yes	Yes	No	0.75	Yes		0.85239
80	Cardiac Output	2013013	Yes	Yes	No	0.75	Yes		3.71	3.08	3.325	3.375	3.075	2.805	2.95	4.83	5.895	5.535	5.31	4.995	4.775	4.595	4.4	4.84	7.575
81	Cardiac Index (L/min*m^-2)	2013013	Yes	Yes	No	0.75	Yes		4.35247	3.61337	3.9008	3.95946	3.60751	3.29075	3.46086	5.66642	6.91585	6.49351	6.22955	5.86	5.6019	5.39073	5.16196	5.67815	8.88678
82	Stroke Volume Index (ml/beat*m^-2)	2013013	Yes	Yes	No	0.75	Yes		46.9522	36.4987	31.0573	24.8553	17.8589	13.9735	14.4202	25.5359	30.833	27.7027	26.1087	24.4778	23.6867	23.489	21.9658	35.7566	47.9072
83	Left Ventricular Stroke Work Index (cJ)	2013013	Yes	Yes	No	0.75	Yes		43.9429	33.1862	28.4042	22.9309	18.5952	15.2202	15.3801	29.4485	34.8173	30.6176	27.4288	23.2353	22.8633	26.5243	21.7586	35.4194	60.9318
84	Cardiac Stroke Work Index (cJ)	2013013	Yes	Yes	No	0.75	Yes		38.9626	28.165	23.4007	19.8865	16.2552	12.396	12.85	22.2904	24.409	21.4266	19.3591	17.2804	16.5641	21.5674	15.4777	20.3847	37.2664
85	Right Ventricular Stroke Work Index (cJ)	2013013	Yes	Yes	No	0.75	Yes		4.00619	2.25458	1.83565	2.10973	2.00794	1.61455	1.51878	5.10668	10.8521	9.28255	10.3496	8.58271	9.07372	4.37374	5.12484	11.3456	16.4784
86	PetCO2 End Tidal Corrected (mmHg)	2013013	Yes	Yes	No	0.75	Yes		38.1	35.3	36.5	39.4	40.4	40.8	43.5	47.9	46.4	44.6	43.9	42.1	41.6	36.7	39.8	39.3	44.1
87	SVRI (dynes*sec /cm^5*m^-2)	2013013	Yes	Yes	No	0.75	Yes		1143.95	1281.36	1158.94	1212.42	1513.84	1617.47	1544.89	924.291	686.815	714.666	714.158	722.826	748.996	1021.97	819.024	602.41	525.199
88	CaO2 (ml/dl)	2013013	Yes	Yes	No	0.75	Yes		14.4235		13.7418		13.7744		12.7129				7.98187				10.8149		7.47498
89	CvO2 (ml/dl)	2013013	Yes	Yes	No	0.75	Yes		8.00329		6.63832		5.22041		4.4177				2.27676				2.9365		3.3898
90	DO2I (ml/min*m^-2)	2013013	Yes	Yes	No	0.75	Yes		627.779		536.041		496.914		439.974				497.234				558.258		664.285
91	VO2I (ml/min*m^-2)	2013013	Yes	Yes	No	0.75	Yes		279.438		277.093		308.587		287.084				355.403				406.677		363.041
92	VO2/ DO2 (ratio)	2013013	Yes	Yes	No	0.75	Yes		0.445122		0.516926		0.621008		0.652502				0.714759				0.728475		0.546514
93	Hufner's Number	2013013	Yes	Yes	No	0.75	Yes		1.39	1.39	1.39	1.39	1.39	1.39	1.39	1.39	1.39	1.39	1.39	1.39	1.39	1.39	1.39	1.39	1.39
94	Blood withdrawn (ml)	2013013	Yes	Yes	No	0.75	Yes	1793.3
95	Blood withdrawn Index (ml/m2)	2013013	Yes	Yes	No	0.75	Yes	2103.85
96	NaCl Infused	2013013	Yes	Yes	No	0.75	Yes	897.75
97	NaCl Infusion Index	2013013	Yes	Yes	No	0.75	Yes	1053.22
98	Glucose (mg/dL)	2013013	Yes	Yes	No	0.75	Yes	70-99	81				43						163						97			115
99	BUN (mg/dL)	2013013	Yes	Yes	No	0.75	Yes	7--21	6				7						14						14			8
100	Crea (mg/dL)	2013013	Yes	Yes	No	0.75	Yes	0.51-1.17	1.09				1.6						1.36						1.47			0.8
101	ECO2 (mmol/L)	2013013	Yes	Yes	No	0.75	Yes	22-29	27.2				21.4						16.3						14.7			28.9
102	AST (U/L)	2013013	Yes	Yes	No	0.75	Yes	10--37	32				27						25						66			118
103	ALT (U/L)	2013013	Yes	Yes	No	0.75	Yes	10--65	69				66						43						54			229
104	ALP (U/L)	2013013	Yes	Yes	No	0.75	Yes	50-136	189				175						224						218			144
105	CTNI (ng/dL)	2013013	Yes	Yes	No	0.75	Yes	0-0.10	0				0						0.12						0.17			1.03
106	DBI (mg/dL)	2013013	Yes	Yes	No	0.75	Yes	0-0.20	0.04				0.03						0						0.02			0.03
107	TBI (mg/dL)	2013013	Yes	Yes	No	0.75	Yes	0.20-1.00	0.05				0.01						0.01									0.05
108	CKI (U/L)	2013013	Yes	Yes	No	0.75	Yes	26-308	1317				1312						695						741			4504
1	Date (m/dd/yr)	2013015	Yes	Yes	No	0.65	Yes	41324
2	Series (describe)	2013015	Yes	Yes	No	0.65	Yes	HS4 epo&VP 65/75 w 50%CI
3	Experiment # (n)	2013015	Yes	Yes	No	0.65	Yes	2013015
4	Intervention 1 (EPO / SAL)	2013015	Yes	Yes	No	0.65	Yes
5	Intervention 2 (CI / noCI)	2013015	Yes	Yes	No	0.65	Yes	CI
6	Intervention 3 (VP/noVP	2013015	Yes	Yes	No	0.65	Yes
7	Total VP Infusion Dose (IU)	2013015	Yes	Yes	No	0.65	Yes	310.996
8	Weight (kg)	2013015	Yes	Yes	No	0.65	Yes	38.3
9	Time ketamine injection (h:min)	2013015	Yes	Yes	No	0.65	Yes	09:35:00
10	Time start BW (h:min:sec)	2013015	Yes	Yes	No	0.65	Yes	11:23:50
11	Preparation time (h:min)	2013015	Yes	Yes	No	0.65	Yes	01:48:50
12	Resuscitated (Y/N)	2013015	Yes	Yes	No	0.65	Yes	Y
13	Time of death	2013015	Yes	Yes	No	0.65	Yes	72
14	Survival from ketamine (h)	2013015	Yes	Yes	No	0.65	Yes	3 days, 1:48:00
15	Survival from BW (h)	2013015	Yes	Yes	No	0.65	Yes	72
16	Total lobe lung weight wet (g)	2013015	Yes	Yes	No	0.65	Yes	144
17	Total lobe lung weight dry (g)	2013015	Yes	Yes	No	0.65	Yes	26.8
18	Lung Water (%)	2013015	Yes	Yes	No	0.65	Yes	81.3889
19	Temperature , PA	2013015	Yes	Yes	No	0.65	Yes		37.6	37.5	38	38.2	38.4	38.4	38.5	38	37.8	38.2	38.3	38.5	38.6	38.7	38.9	38.3	38.1
20	CO-1 (l/min)	2013015	Yes	Yes	No	0.65	Yes		3.39	1.59	1.79	2.04	2.2	2.57	2.47	3.26	3.76	3.42	3.18	3.2	3.35	3.28	3.56	7.16	8.58
21	CO-2 (l/min)	2013015	Yes	Yes	No	0.65	Yes		3.28	1.53	1.71	2.1	2.26	2.43	2.43	3.39	3.56	3.34	3.28	3.27	3.26	3.42	3.66	7.75	9.01
22	EKG Heart Rate (bpm)	2013015	Yes	Yes	No	0.65	Yes		90.1	89.3	101.3	122.4	156.3	175.9	195.7	174.5	162.1	171.4	178.2	186.9	192.3	208.3	218.1	203.6	190.1
23	RA, systolic (mmHg)	2013015	Yes	Yes	No	0.65	Yes		5.8	4.3	3.6	2.9	2.1	2.5	2.9	4.3	4	3.4	3.8	3.7	3.6	3.5	3.9	9.7	12.7
24	RA, mean (mmHg)	2013015	Yes	Yes	No	0.65	Yes		5.13333	3.3	2.86667	2.23333	1.56667	1.63333	1.83333	2.96667	3.33333	2.93333	2.86667	2.7	2.66667	2.1	1.83333	5.63333	8.83333
25	RA, diastolic (mmHg)	2013015	Yes	Yes	No	0.65	Yes		4.8	2.8	2.5	1.9	1.3	1.2	1.3	2.3	3	2.7	2.4	2.2	2.2	1.4	0.8	3.6	6.9
26	PA, systolic (mmHg)	2013015	Yes	Yes	No	0.65	Yes		14.1	12.2	10.2	11.5	13	14.5	12.9	17.5	21.9	19.9	19.9	21.7	11.3	19	26.8	46.5	50.3
27	PA, mean (mmHg)	2013015	Yes	Yes	No	0.65	Yes		11.9	7.66667	8.53333	9.1	12.2667	10.2333	12.3	12.9	13.7667	13.3667	13.0333	16.0333	10.5667	17.8	22.6	41.1	45.7667
28	PA, diastolic (mmHg)	2013015	Yes	Yes	No	0.65	Yes		10.8	5.4	7.7	7.9	11.9	8.1	12	10.6	9.7	10.1	9.6	13.2	10.2	17.2	20.5	38.4	43.5
29	Ao, systolic (mmHg)	2013015	Yes	Yes	No	0.65	Yes		72.4	66.6	55.8	66.6	69.5	79.9	81.5	87.2	90.9	83.8	80.9	83	71.5	71.7	82.1	94.9	87.3
30	Ao, mean (mmHg)	2013015	Yes	Yes	No	0.65	Yes		59.4	58.4	48	57.0667	59.5	67.9667	70.4333	74.7333	77.1667	71.8667	68.9	69.2667	64.4333	65.8333	69.1	75.8333	70.7
31	Ao, diastolic (mmHg)	2013015	Yes	Yes	No	0.65	Yes		52.9	54.3	44.1	52.3	54.5	62	64.9	68.5	70.3	65.9	62.9	62.4	60.9	62.9	62.6	66.3	62.4
32	LV, systolic (mmHg)	2013015	Yes	Yes	No	0.65	Yes		72.1	66.6	55.5	67.4	76.9	90.4	92.1	96.4	97.4	94.5	90.9	94.5	91.9	99.3	101.3	118.6	115.6
33	LV, end-diastolic (mmHg)	2013015	Yes	Yes	No	0.65	Yes		8.2	5.5	4.1	4.4	7.3	5.7	15	9	9.2	8.7	6.2	5.7	3.7	5.9	2.2	5.5	7.6
34	Heart rate, LV (BPM)	2013015	Yes	Yes	No	0.65	Yes		90.1	91.4	101.3	122.4	156.3	174.1	195.6	173.3	162.3	171.2	178.1	187.5	192.4	208.3	218.2	203.6	190.1
35	LV dP/dt max	2013015	Yes	Yes	No	0.65	Yes		903.6	649.8	662	999.7	1155.5	1413	1576.6	1586.6	1526.8	1505.4	1370.9	1421.9	1535.1	1718	1957.5	2362.3	2295.6
36	LV dP/dt min	2013015	Yes	Yes	No	0.65	Yes		-1228.3	-965.2	-925.9	-1099.5	-1064.4	-1513.8	-1550.9	-1373.4	-1428.4	-1451.1	-1439.9	-1341.1	-1404.3	-1564.9	-1656.1	-1538.7	-1399.8
37	EC Flow, mean (l/min)	2013015	Yes	Yes	No	0.65	Yes		2.9	33.6	30.5	23.6	19.6	2.8	1.9	-14.2	-23.6	2.1	2.8	3	2.8	2.5	4	-54.3	-0.5
38	PetCO2 (mmHg)	2013015	Yes	Yes	No	0.65	Yes		34.1	25	28.1	32	33.2	36.1	38	40.7	39.4	38.8	38.9	40.8	40.4	41.8	41.8	45.8	45.7
39	PiCO2 (mmHg)	2013015	Yes	Yes	No	0.65	Yes		0.7	0.7	0	0.1	0.1	0.3	0.2	0.2	0.2	0.2	0.2	0.2	0.2	0.2	0.2	-0.2	0.3
40	Resp Rate, PetCO2 (BPM)	2013015	Yes	Yes	No	0.65	Yes		34	34	34	34	34	34	34	34.2	34	34	34.1	34	34	34	34.1	34	33.9
41	tHg (AVOX), Ao (g/dl)	2013015	Yes	Yes	No	0.65	Yes		9		7.6		9.5		9.6				8.8				9.4		11.7
42	O2Hb (AVOX), Ao (%)	2013015	Yes	Yes	No	0.65	Yes		99.9		99.9		99.7		98.1				95.2				79.1		13.7
43	COHb (AVOX), Ao (%)	2013015	Yes	Yes	No	0.65	Yes		2.4		1.9		2.6		2.7				3.5				3.8		2.4
44	MetHb (AVOX), Ao (%)	2013015	Yes	Yes	No	0.65	Yes		0.5		0.1		0.3		0.5				0.6				0		0
45	O2Ct (AVOX), Ao, (ml/dL)	2013015	Yes	Yes	No	0.65	Yes		12.5		10.6		13.2		13				11.6				10.3		2.2
46	O2Cap (AVOX), Ao (ml/dL)	2013015	Yes	Yes	No	0.65	Yes		12.2		10.4		12.9		12.8				11.7				12.6		15.9
47	sO2 (AVOX), Ao (%)	2013015	Yes	Yes	No	0.65	Yes		99.9		99.9		99.9		99.9				99.2				82.2		14
48	pH (OPTI), Ao (units)	2013015	Yes	Yes	No	0.65	Yes		7.549		7.532		7.468		7.413				7.435				7.411		7.36
49	pCO2 (OPTI), Ao (mmHg)	2013015	Yes	Yes	No	0.65	Yes		30.7		20.8		31.9		31.7				34.8				33.7		47.6
50	pO2 (OPTI), Ao (mmHg)	2013015	Yes	Yes	No	0.65	Yes		152.1		177.9		131.6		103				90.5				55.9		21.3
51	BE (OPTI), Ao (mmol/L)	2013015	Yes	Yes	No	0.65	Yes		3.9		-4.8		-0.7		-4.1				-1.1				-3.1		0.3
52	tCO2 (OPTI), Ao (mmol/L)	2013015	Yes	Yes	No	0.65	Yes		27.1		17.7		23.5		20.8				23.9				22		27.7
53	HCO3 (OPTI), Ao (mmol/L)	2013015	Yes	Yes	No	0.65	Yes		26.2		17.1		22.6		19.8				22.8				20.9		26.3
54	stHCO3 (OPTI), Ao (mmol/L)	2013015	Yes	Yes	No	0.65	Yes		27.7		20.5		23.8		21				23.4				21.8		24.4
55	tHB (OPTI), Ao (g/dl)	2013015	Yes	Yes	No	0.65	Yes		9.3		7.3		9.3		8.9				8.4				9.5		13.7
56	SO2 (OPTI), Ao (%)	2013015	Yes	Yes	No	0.65	Yes		99.3		99.5		98.9		98				95.6				84.3		low
57	HCT (OPTI), Ao (%)	2013015	Yes	Yes	No	0.65	Yes		28.1		22.1		27.8		26.6				25.2				28.6		41
58	Lactate (OPTI), Ao (mmol/L)	2013015	Yes	Yes	No	0.65	Yes		1.29		2.27		3.82		3.86				4				2.92		3.76
59	tHg (AVOX), PA (g/dl)	2013015	Yes	Yes	No	0.65	Yes		9.5		9.5		9.8		9.7				9.3				10.3		11.9
60	O2Hb (AVOX), PA (%)	2013015	Yes	Yes	No	0.65	Yes		56.3		40.4		40.8		37				38.3				30		31.5
61	COHb (AVOX), PA (%)	2013015	Yes	Yes	No	0.65	Yes		2.4		2.7		1		2.3				3.1				0.9		2.7
62	MetHb (AVOX), PA (%)	2013015	Yes	Yes	No	0.65	Yes		0		0		0		0				0				0.1		0
63	O2Ct (AVOX), PA, (ml/dL)	2013015	Yes	Yes	No	0.65	Yes		7.4		5.3		5.6		5				5				4.3		5.2
64	O2Cap (AVOX), PA (ml/dL)	2013015	Yes	Yes	No	0.65	Yes		12.9		12.8		13.5		13.2				12.5				14.2		16.1
65	sO2 (AVOX), PA (%)	2013015	Yes	Yes	No	0.65	Yes		57.7		41.5		41.3		37.8				39.5				30.3		32.4
66	pH (OPTI), PA (units)	2013015	Yes	Yes	No	0.65	Yes		7.486		7.418		7.366		7.319				7.342				7.372		7.401
67	pCO2 (OPTI), PA (mmHg)	2013015	Yes	Yes	No	0.65	Yes		38.4		39		47.1		50.7				47.6				82.2		38.4
68	pO2 (OPTI), PA (mmHg)	2013015	Yes	Yes	No	0.65	Yes		36.8		32		31.5		31.9				33.1				29.3		27.8
69	BE (OPTI), PA (mmol/L)	2013015	Yes	Yes	No	0.65	Yes		4.7		0.2		0.7		-1.1				-0.07				17.9		-1.2
70	tCO2 (OPTI), PA (mmol/L)	2013015	Yes	Yes	No	0.65	Yes		29.5		25.8		27.9		27				26.7				49.2		24.5
71	HCO3 (OPTI), PA (mmol/L)	2013015	Yes	Yes	No	0.65	Yes		28.3		24.6		26.4		25.4				25.3				46.7		23.4
72	stHCO3 (OPTI), PA (mmol/L)	2013015	Yes	Yes	No	0.65	Yes		28.2		24.5		24.7		23.2				23.6				40		23.3
73	tHB (OPTI), PA (g/dl)	2013015	Yes	Yes	No	0.65	Yes		11		10.4		11.1		10.8				10				11.3		12.9
74	SO2 (OPTI), PA (%)	2013015	Yes	Yes	No	0.65	Yes
75	HCT (OPTI), PA (%)	2013015	Yes	Yes	No	0.65	Yes		33.1		31.3		33.3		23.6				30				34.1		38.8
76	Lactate (OPTI), PA (mmol/L)	2013015	Yes	Yes	No	0.65	Yes		1.21		3.31		4.08		4.27				3.99				3.46		3.5
77	NDS (%)	2013015	Yes	Yes	No	0.65	Yes																			0	0	0
78	OPC (n)	2013015	Yes	Yes	No	0.65	Yes																			1	1	1
79	BSA (m^2)	2013015	Yes	Yes	No	0.65	Yes		0.829447
80	Cardiac Output	2013015	Yes	Yes	No	0.65	Yes		3.335	1.56	1.75	2.07	2.23	2.5	2.45	3.325	3.66	3.38	3.23	3.235	3.305	3.35	3.61	7.455	8.795
81	Cardiac Index (L/min*m^-2)	2013015	Yes	Yes	No	0.65	Yes		4.02075	1.88077	2.10984	2.49564	2.68854	3.01406	2.95377	4.00869	4.41258	4.075	3.89416	3.90019	3.98458	4.03883	4.3523	8.98791	10.6034
82	Stroke Volume Index (ml/beat*m^-2)	2013015	Yes	Yes	No	0.65	Yes		44.6254	20.5774	20.8276	20.3892	17.2011	17.3122	15.1011	23.1315	27.1878	23.8026	21.865	20.801	20.7099	19.3895	19.9464	44.145	55.7783
83	Left Ventricular Stroke Work Index (cJ)	2013015	Yes	Yes	No	0.65	Yes		38.0171	16.762	14.2724	17.1252	15.9611	19.5493	15.5224	26.9532	31.9696	27.2274	24.6904	24.6259	24.3524	24.144	26.3532	66.5639	80.3127
84	Cardiac Stroke Work Index (cJ)	2013015	Yes	Yes	No	0.65	Yes		32.2567	15.1024	12.5211	14.8919	13.2736	15.2964	13.7987	22.1122	26.7381	21.8553	19.2317	18.4436	17.0387	16.4603	17.8718	41.2784	45.9649
85	Right Ventricular Stroke Work Index (cJ)	2013015	Yes	Yes	No	0.65	Yes		4.0258	1.19794	1.57349	1.86656	2.45378	1.98493	2.10723	3.06334	3.78175	3.31087	2.96363	3.69759	2.18122	4.05846	5.52237	20.8736	27.465
86	PetCO2 End Tidal Corrected (mmHg)	2013015	Yes	Yes	No	0.65	Yes		33.4	24.3	28.1	31.9	33.1	35.8	37.8	40.5	39.2	38.6	38.7	40.6	40.2	41.6	41.6	46	45.4
87	SVRI (dynes*sec /cm^5*m^-2)	2013015	Yes	Yes	No	0.65	Yes		1078.65	2341.38	1709.64	1755.98	1722.14	1758.88	1856.1	1430.79	1337.26	1351.94	1355.2	1364.04	1238.87	1261.15	1235.2	624.214	466.3
88	CaO2 (ml/dl)	2013015	Yes	Yes	No	0.65	Yes		12.9538		11.0871		13.5602		13.3995				11.9164				10.5029		2.29193
89	CvO2 (ml/dl)	2013015	Yes	Yes	No	0.65	Yes		7.54481		5.43082		5.65228		5.08441				5.05034				4.383		5.29382
90	DO2I (ml/min*m^-2)	2013015	Yes	Yes	No	0.65	Yes		520.84		233.921		364.571		395.79				464.042				457.118		243.024
91	VO2I (ml/min*m^-2)	2013015	Yes	Yes	No	0.65	Yes		217.481		119.339		212.607		245.608				267.374				266.356		-318.303
92	VO2/ DO2 (ratio)	2013015	Yes	Yes	No	0.65	Yes		0.417559		0.510169		0.583171		0.620551				0.576184				0.582687		-1.30976
93	Hufner's Number	2013015	Yes	Yes	No	0.65	Yes		1.39	1.39	1.39	1.39	1.39	1.39	1.39	1.39	1.39	1.39	1.39	1.39	1.39	1.39	1.39	1.39	1.39
94	Blood withdrawn (ml)	2013015	Yes	Yes	No	0.65	Yes	1492.36
95	Blood withdrawn Index (ml/m2)	2013015	Yes	Yes	No	0.65	Yes	1799.22
96	NaCl Infused	2013015	Yes	Yes	No	0.65	Yes	747
97	NaCl Infusion Index	2013015	Yes	Yes	No	0.65	Yes	900.6
98	Glucose (mg/dL)	2013015	Yes	Yes	No	0.65	Yes	70-99	66				255						54						56			113
99	BUN (mg/dL)	2013015	Yes	Yes	No	0.65	Yes	7--21	3				5						6						7			8
100	Crea (mg/dL)	2013015	Yes	Yes	No	0.65	Yes	0.51-1.17	0.89				1.12						0.98						1.08			0.73
101	ECO2 (mmol/L)	2013015	Yes	Yes	No	0.65	Yes	22-29	26.2				22.2						20.1						21.6			32.9
102	AST (U/L)	2013015	Yes	Yes	No	0.65	Yes	10--37	45				40						40						50			82
103	ALT (U/L)	2013015	Yes	Yes	No	0.65	Yes	10--65	71				65						60						69			127
104	ALP (U/L)	2013015	Yes	Yes	No	0.65	Yes	50-136	174				183						216						219			170
105	CTNI (ng/dL)	2013015	Yes	Yes	No	0.65	Yes	0-0.10	0.11				0.15						0.23						0.36			-
106	DBI (mg/dL)	2013015	Yes	Yes	No	0.65	Yes	0-0.20	0.03				0.02						0.03						0.04			0.03
107	TBI (mg/dL)	2013015	Yes	Yes	No	0.65	Yes	0.20-1.00	0.02				-						0.04						0.05			0.04
108	CKI (U/L)	2013015	Yes	Yes	No	0.65	Yes	26-308	2396				2538						2913						3211			3106
1	Date (m/dd/yr)	2013016	No	Yes	No	0.65	No	41325
2	Series (describe)	2013016	No	Yes	No	0.65	No	HS4 epo&VP 65/75 w 50%CI
3	Experiment # (n)	2013016	No	Yes	No	0.65	No	2013016
4	Intervention 1 (EPO / SAL)	2013016	No	Yes	No	0.65	No
5	Intervention 2 (CI / noCI)	2013016	No	Yes	No	0.65	No	CI
6	Intervention 3 (VP/noVP	2013016	No	Yes	No	0.65	No
7	Total VP Infusion Dose (IU)	2013016	No	Yes	No	0.65	No	312.62
8	Weight (kg)	2013016	No	Yes	No	0.65	No	38.5
9	Time ketamine injection (h:min)	2013016	No	Yes	No	0.65	No	09:27:00
10	Time start BW (h:min:sec)	2013016	No	Yes	No	0.65	No	10:57:29
11	Preparation time (h:min)	2013016	No	Yes	No	0.65	No	01:30:29
12	Resuscitated (Y/N)	2013016	No	Yes	No	0.65	No	Y
13	Time of death	2013016	No	Yes	No	0.65	No	17:27:00
14	Survival from ketamine (h)	2013016	No	Yes	No	0.65	No	08:00:00
15	Survival from BW (h)	2013016	No	Yes	No	0.65	No	6.5
16	Total lobe lung weight wet (g)	2013016	No	Yes	No	0.65	No
17	Total lobe lung weight dry (g)	2013016	No	Yes	No	0.65	No
18	Lung Water (%)	2013016	No	Yes	No	0.65	No
19	Temperature , PA	2013016	No	Yes	No	0.65	No		38.5	38.2	38.3	38.5	38.7	38.8	38.9	38.5	38.4	38.7	38.9	39.3	39.3	39.4	39.5	39.3	39.2
20	CO-1 (l/min)	2013016	No	Yes	No	0.65	No		3.73	3.1	2.99	2.86	2.41	2.9	3.23	5.54	7.24	6.26	6.04	5.39	4.48	4.01	4.3	5.79	5.23
21	CO-2 (l/min)	2013016	No	Yes	No	0.65	No		4	2.99	2.93	2.75	2.39	2.85	3.25	5.89	7.33	6.25	5.93	5.78	4.44	3.89	3.98	5.76	3.56
22	EKG Heart Rate (bpm)	2013016	No	Yes	No	0.65	No		102.2	104.6	131.2	167.7	226	235.7	243.8	233.5	243.7	254.9	255.7	247.6	240.3	234	237.8	171.4	170.2
23	RA, systolic (mmHg)	2013016	No	Yes	No	0.65	No		8.9	3.6	1.9	1.3	0.8	1.8	1.6	2.6	3.7	2.8	2.1	3.6	3.7	3.1	3	9	15.2
24	RA, mean (mmHg)	2013016	No	Yes	No	0.65	No		6.83333	2.93333	1.36667	0.7	-0.0666667	0.6	0.733333	1.73333	2.96667	2.06667	1.16667	2.93333	2.83333	2.23333	1.73333	7.6	11.9333
25	RA, diastolic (mmHg)	2013016	No	Yes	No	0.65	No		5.8	2.6	1.1	0.4	-0.5	0	0.3	1.3	2.6	1.7	0.7	2.6	2.4	1.8	1.1	6.9	10.3
26	PA, systolic (mmHg)	2013016	No	Yes	No	0.65	No		18.2	11.2	11.1	11.9												41.6	43.4
27	PA, mean (mmHg)	2013016	No	Yes	No	0.65	No		14.6	8	6.83333	8.5												33.6	35.5333
28	PA, diastolic (mmHg)	2013016	No	Yes	No	0.65	No		12.8	6.4	4.7	6.8												29.6	31.6
29	Ao, systolic (mmHg)	2013016	No	Yes	No	0.65	No		76.9	54.1	55.4	61.2	59.3	74.5	79.4	91.8	103.2	103.9	106.6	84.8	88.1	72.1	66.6	91.6	76.8
30	Ao, mean (mmHg)	2013016	No	Yes	No	0.65	No		59.6333	43.7	43.8667	47.6	45.8333	53.6333	54.8667	62	66.8667	66.4333	65	52.5333	51.0333	41.7	41.6	54.3333	52.4667
31	Ao, diastolic (mmHg)	2013016	No	Yes	No	0.65	No		51	38.5	38.1	40.8	39.1	43.2	42.6	47.1	48.7	47.7	44.2	36.4	32.5	26.5	29.1	35.7	40.3
32	LV, systolic (mmHg)	2013016	No	Yes	No	0.65	No		77.8	63.1	58.3	59.6	50.6	58.2	64.2	88.3	85.5	105.3	97.1	99.9	86.9	77.4	77.8	115.3	96.3
33	LV, end-diastolic (mmHg)	2013016	No	Yes	No	0.65	No		11.2	5.5	3.1	2.1	2.5	6.5	7.7	12.9	7.9	1.8	2.9	2.9	3.7	3	1.7	6.5	16.1
34	Heart rate, LV (BPM)	2013016	No	Yes	No	0.65	No		102.1	104.6	131.6	167.8	225.9	235.9	243.6	234.5	243.8	254.9	255.7	247.6	239.9	233.6	237.7	171.1	169.7
35	LV dP/dt max	2013016	No	Yes	No	0.65	No		1219.3	1204.9	1203.4	2002.9	1562.3	2059.4	3004	4818.8	5644.7	5812.8	6763.5	5434.8	4835.1	3796.7	4308.5	5282.4	3102.8
36	LV dP/dt min	2013016	No	Yes	No	0.65	No		-1594.9	-1524.9	-1563.5	-1822.1	-1811.4	-1499.4	-1135.2	-2085.3	-1996.4	-2215	-2208.4	-1562.6	-1439.9	-1275.7	-1382.8	-1894.1	-2348.7
37	EC Flow, mean (l/min)	2013016	No	Yes	No	0.65	No		3.6	41.5	29.9	21.5	15.3	2.5	2.8	-25.6	-26	2.6	2.1	2	2.2	1.9	-8.8	-53.5	-0.5
38	PetCO2 (mmHg)	2013016	No	Yes	No	0.65	No		42.3	37.6	37.1	38.2	36.9	42.8	44.2	48.3	47.3	45.2	44.2	43.4	44.7	41.1	39.6	47.3	47.3
39	PiCO2 (mmHg)	2013016	No	Yes	No	0.65	No		1.7	1.7	1.6	1.7	1.6	1.7	1.7	2.3	2.3	2.2	2.2	1.8	1.7	2.2	1.7	2.8	2.3
40	Resp Rate, PetCO2 (BPM)	2013016	No	Yes	No	0.65	No		36.9	35.9	35.9	35.9	35.9	36	36	35.9	36	36	36.3	36.1	36	35.9	35.3	36.5	36.3
41	tHg (AVOX), Ao (g/dl)	2013016	No	Yes	No	0.65	No		9		9		10.6		9.5				8.2				8.6		10.7
42	O2Hb (AVOX), Ao (%)	2013016	No	Yes	No	0.65	No		95.1		97.1		96.1		89.8				55.7				76.3		44.4
43	COHb (AVOX), Ao (%)	2013016	No	Yes	No	0.65	No		3.7		2.7		2.8		2.9				4.1				2.8		2.7
44	MetHb (AVOX), Ao (%)	2013016	No	Yes	No	0.65	No		0.4		0.4		0.6		0.5				0.2				0.4		0
45	O2Ct (AVOX), Ao, (ml/dL)	2013016	No	Yes	No	0.65	No		12		12.2		14.2		11.9				6.3				9.1		6.6
46	O2Cap (AVOX), Ao (ml/dL)	2013016	No	Yes	No	0.65	No		12		12.1		14.3		12.8				10.9				11.6		14.4
47	sO2 (AVOX), Ao (%)	2013016	No	Yes	No	0.65	No		99.3		99.9		99.5		92.9				58.2				78.9		45.6
48	pH (OPTI), Ao (units)	2013016	No	Yes	No	0.65	No		7.474		7.487		7.421		7.393				7.311				7.225		7.215
49	pCO2 (OPTI), Ao (mmHg)	2013016	No	Yes	No	0.65	No		37.6		32.5		34.6		36.6				36.3				35		40
50	pO2 (OPTI), Ao (mmHg)	2013016	No	Yes	No	0.65	No		88.1		94		91.5		72.6				42.6				63.8		41.5
51	BE (OPTI), Ao (mmol/L)	2013016	No	Yes	No	0.65	No		3.3		0.9		-2		-2.7				-7.6				-12.4		-11.3
52	tCO2 (OPTI), Ao (mmol/L)	2013016	No	Yes	No	0.65	No		28.2		25		23		22.9				19				15.3		17.21
53	HCO3 (OPTI), Ao (mmol/L)	2013016	No	Yes	No	0.65	No		27		24		22		21.8				17.9				14.2		15.8
54	stHCO3 (OPTI), Ao (mmol/L)	2013016	No	Yes	No	0.65	No		27.1		25.1		22.7		22.1				18.3				14.7		15.6
55	tHB (OPTI), Ao (g/dl)	2013016	No	Yes	No	0.65	No		8.9		8.7		10.4		9.7				9.4				8.5		11.6
56	SO2 (OPTI), Ao (%)	2013016	No	Yes	No	0.65	No		85		96.9		95.9		91.5				low				83.4		low
57	HCT (OPTI), Ao (%)	2013016	No	Yes	No	0.65	No		26.6		26.1		31.3		29				28.1				25.7		35
58	Lactate (OPTI), Ao (mmol/L)	2013016	No	Yes	No	0.65	No		1.53		1.97		2.69		3.18				6.19				12.35		13.29
59	tHg (AVOX), PA (g/dl)	2013016	No	Yes	No	0.65	No		8.5		8.7		10.1		9.9				9.1				8.3		10.6
60	O2Hb (AVOX), PA (%)	2013016	No	Yes	No	0.65	No		52.8		36.3		24.3		21.6				25.3				17.7		11.9
61	COHb (AVOX), PA (%)	2013016	No	Yes	No	0.65	No		2.3		1.9		1.8		0.7				3				1.3		1.4
62	MetHb (AVOX), PA (%)	2013016	No	Yes	No	0.65	No		0		0.2		0		0.2				0				0		0
63	O2Ct (AVOX), PA, (ml/dL)	2013016	No	Yes	No	0.65	No		6.2		4.4		3.4		3				3.2				2		1.8
64	O2Cap (AVOX), PA (ml/dL)	2013016	No	Yes	No	0.65	No		11.5		11.9		13.8		13.6				12.3				11.4		14.5
65	sO2 (AVOX), PA (%)	2013016	No	Yes	No	0.65	No		54		37.1		24.7		21.8				26.1				17.9		12.1
66	pH (OPTI), PA (units)	2013016	No	Yes	No	0.65	No		7.393		7.356		7.305		7.281				7.25				7.107		7.131
67	pCO2 (OPTI), PA (mmHg)	2013016	No	Yes	No	0.65	No		46.6		48.6		56.7		60.5				46.1				61.2		55.8
68	pO2 (OPTI), PA (mmHg)	2013016	No	Yes	No	0.65	No		38.3		31.8		29.7		27.7				31.3				30.5		26.3
69	BE (OPTI), PA (mmol/L)	2013016	No	Yes	No	0.65	No		2.5		0.7		0.4		0.2				-7.1				-10.6		-11.1
70	tCO2 (OPTI), PA (mmol/L)	2013016	No	Yes	No	0.65	No		29.2		28.1		29.3		29.7				21.2				20.8		19.9
71	HCO3 (OPTI), PA (mmol/L)	2013016	No	Yes	No	0.65	No		27.8		26.6		27.6		27.9				19.8				18.9		18.2
72	stHCO3 (OPTI), PA (mmol/L)	2013016	No	Yes	No	0.65	No		26.2		24.8		24.4		24				18.6				15.9		15.6
73	tHB (OPTI), PA (g/dl)	2013016	No	Yes	No	0.65	No		9.9		10.1		11.1		11.5				9.3				9.7		12.4
74	SO2 (OPTI), PA (%)	2013016	No	Yes	No	0.65	No
75	HCT (OPTI), PA (%)	2013016	No	Yes	No	0.65	No		29.7		30.4		33.4		34.6				27.9				29.3		37.1
76	Lactate (OPTI), PA (mmol/L)	2013016	No	Yes	No	0.65	No		1.4		1.91		2.04		3.3				6.43				11.51		12.5
77	NDS (%)	2013016	No	Yes	No	0.65	No
78	OPC (n)	2013016	No	Yes	No	0.65	No
79	BSA (m^2)	2013016	No	Yes	No	0.65	No		0.832332
80	Cardiac Output	2013016	No	Yes	No	0.65	No		3.865	3.045	2.96	2.805	2.4	2.875	3.24	5.715	7.285	6.255	5.985	5.585	4.46	3.95	4.14	5.775	4.395
81	Cardiac Index (L/min*m^-2)	2013016	No	Yes	No	0.65	No		4.64358	3.6584	3.55627	3.37005	2.88346	3.45415	3.89268	6.86625	8.75252	7.51503	7.19064	6.71006	5.35844	4.7457	4.97398	6.93834	5.28034
82	Stroke Volume Index (ml/beat*m^-2)	2013016	No	Yes	No	0.65	No		45.4807	34.9751	27.0233	20.0837	12.7643	14.6424	15.9798	29.2804	35.9004	29.4823	28.1214	27.1004	22.3361	20.3155	20.9254	40.5513	31.1158
83	Left Ventricular Stroke Work Index (cJ)	2013016	No	Yes	No	0.65	No		40.3828	26.8582	19.8872	15.396	8.18538	10.0925	12.0369	29.4336	37.1412	40.6815	35.3169	35.0464	24.7757	20.151	21.2302	58.8206	33.2698
84	Cardiac Stroke Work Index (cJ)	2013016	No	Yes	No	0.65	No		31.9864	18.9919	15.2979	12.5465	7.80396	10.3435	11.5223	23.5049	30.5565	25.277	23.9105	17.9045	14.3403	10.6798	11.1119	25.2427	16.7995
85	Right Ventricular Stroke Work Index (cJ)	2013016	No	Yes	No	0.65	No		4.70931	2.36253	1.9695	2.0885												14.0564	9.79011
86	PetCO2 End Tidal Corrected (mmHg)	2013016	No	Yes	No	0.65	No		40.6	35.9	35.5	36.5	35.3	41.1	42.5	46	45	43	42	41.6	43	38.9	37.9	44.5	45
87	SVRI (dynes*sec /cm^5*m^-2)	2013016	No	Yes	No	0.65	No		908.734	890.574	955.101	1112.22	1272.19	1227.05	1111.4	701.476	583.477	684.52	709.472	590.759	718.893	664.639	640.563	538.303	613.487
88	CaO2 (ml/dl)	2013016	No	Yes	No	0.65	No		12.1613		12.4292		14.4339		12.0759				6.47649				9.3123		6.72811
89	CvO2 (ml/dl)	2013016	No	Yes	No	0.65	No		6.35322		4.48516		3.50058		3.05548				3.2941				2.13355		1.83225
90	DO2I (ml/min*m^-2)	2013016	No	Yes	No	0.65	No		564.72		442.017		416.196		470.075				465.701				463.192		355.267
91	VO2I (ml/min*m^-2)	2013016	No	Yes	No	0.65	No		269.703		282.512		315.258		351.136				228.834				357.069		258.519
92	VO2/ DO2 (ratio)	2013016	No	Yes	No	0.65	No		0.477588		0.639144		0.757475		0.746977				0.491376				0.770889		0.727673
93	Hufner's Number	2013016	No	Yes	No	0.65	No		1.39	1.39	1.39	1.39	1.39	1.39	1.39	1.39	1.39	1.39	1.39	1.39	1.39	1.39	1.39	1.39	1.39
94	Blood withdrawn (ml)	2013016	No	Yes	No	0.65	No	1500.57
95	Blood withdrawn Index (ml/m2)	2013016	No	Yes	No	0.65	No	1802.85
96	NaCl Infused	2013016	No	Yes	No	0.65	No	750.75
97	NaCl Infusion Index	2013016	No	Yes	No	0.65	No	901.984
98	Glucose (mg/dL)	2013016	No	Yes	No	0.65	No	70-99	110				140						223						135
99	BUN (mg/dL)	2013016	No	Yes	No	0.65	No	7--21	10				11						14						14
100	Crea (mg/dL)	2013016	No	Yes	No	0.65	No	0.51-1.17	0.97				1.37						2.26						2.23
101	ECO2 (mmol/L)	2013016	No	Yes	No	0.65	No	22-29	27.3				23						13.3						14.2
102	AST (U/L)	2013016	No	Yes	No	0.65	No	10--37	39				42						51						64
103	ALT (U/L)	2013016	No	Yes	No	0.65	No	10--65	74				69						60						70
104	ALP (U/L)	2013016	No	Yes	No	0.65	No	50-136	206				191						263						267
105	CTNI (ng/dL)	2013016	No	Yes	No	0.65	No	0-0.10	0				0.06						1.92						2.29
106	DBI (mg/dL)	2013016	No	Yes	No	0.65	No	0-0.20	0.03				0.03						0.03						0.01
107	TBI (mg/dL)	2013016	No	Yes	No	0.65	No	0.20-1.00	0.05				0.03						0.04						0.06
108	CKI (U/L)	2013016	No	Yes	No	0.65	No	26-308	1203				1445						1951
1	Date (m/dd/yr)	2013017	Yes	Yes	Yes	0.65	Yes	41330
2	Series (describe)	2013017	Yes	Yes	Yes	0.65	Yes	HS4 epo&VP 65/75 w 50%CI
3	Experiment # (n)	2013017	Yes	Yes	Yes	0.65	Yes	2013017
4	Intervention 1 (EPO / SAL)	2013017	Yes	Yes	Yes	0.65	Yes
5	Intervention 2 (CI / noCI)	2013017	Yes	Yes	Yes	0.65	Yes	CI
6	Intervention 3 (VP/noVP	2013017	Yes	Yes	Yes	0.65	Yes
7	Total VP Infusion Dose (IU)	2013017	Yes	Yes	Yes	0.65	Yes	300.44
8	Weight (kg)	2013017	Yes	Yes	Yes	0.65	Yes	37
9	Time ketamine injection (h:min)	2013017	Yes	Yes	Yes	0.65	Yes	09:40:00
10	Time start BW (h:min:sec)	2013017	Yes	Yes	Yes	0.65	Yes	11:15:14
11	Preparation time (h:min)	2013017	Yes	Yes	Yes	0.65	Yes	01:35:14
12	Resuscitated (Y/N)	2013017	Yes	Yes	Yes	0.65	Yes	Y
13	Time of death	2013017	Yes	Yes	Yes	0.65	Yes	72
14	Survival from ketamine (h)	2013017	Yes	Yes	Yes	0.65	Yes	3 days, 1:35:00
15	Survival from BW (h)	2013017	Yes	Yes	Yes	0.65	Yes	72
16	Total lobe lung weight wet (g)	2013017	Yes	Yes	Yes	0.65	Yes	124
17	Total lobe lung weight dry (g)	2013017	Yes	Yes	Yes	0.65	Yes	24.3
18	Lung Water (%)	2013017	Yes	Yes	Yes	0.65	Yes	80.4032
19	Temperature , PA	2013017	Yes	Yes	Yes	0.65	Yes		37.8	37.9	38.3	38.6	38.9	38.9	38.9	37.9	37.7	38	38.2	38.3	38.5	38.6	38.7	37.8	37.5
20	CO-1 (l/min)	2013017	Yes	Yes	Yes	0.65	Yes		3.53	2.32	2.44	2.3	1.72	1.36	1.09	2.19	3.54	3.36	2.87	2.64	2.42	1.96	0.73	5.62	8.3
21	CO-2 (l/min)	2013017	Yes	Yes	Yes	0.65	Yes		3.43	2.31	2.39	2.24	1.63	1.32	1.08	2.13	3.89	3.23	2.84	2.86	2.46	2.01	0.78	5.73	8.56
22	EKG Heart Rate (bpm)	2013017	Yes	Yes	Yes	0.65	Yes		99.4	126.2	171.4	228.5	253.8	235.8	205.6	216.9	216.2	230.7	235.7	232.8	238.7	240.5	163.8	197.6	181.4
23	RA, systolic (mmHg)	2013017	Yes	Yes	Yes	0.65	Yes		4.9	2.5	1.8	2.7	4.2	2.1	0.8	6.9	2.5	2.7	2.2	1.7	1.5	1.2	2.3	15.2	10.9
24	RA, mean (mmHg)	2013017	Yes	Yes	Yes	0.65	Yes		4.03333	1.83333	0.933333	0.833333	1.26667	0.5	0.2	2.23333	0.766667	0.7	0.466667	0.3	0.166667	0.0666667	1.7	6.2	5.9
25	RA, diastolic (mmHg)	2013017	Yes	Yes	Yes	0.65	Yes		3.6	1.5	0.5	-0.1	-0.2	-0.3	-0.1	-0.1	-0.1	-0.3	-0.4	-0.4	-0.5	-0.5	1.4	1.7	3.4
26	PA, systolic (mmHg)	2013017	Yes	Yes	Yes	0.65	Yes		13.5	11.9	11.9	13.1	13	13.2	16.4	16.7	21.3	18.9	21	19.9	21.9	21.1	13.7	41.1	34.4
27	PA, mean (mmHg)	2013017	Yes	Yes	Yes	0.65	Yes		11.5	8.5	7.43333	7.83333	7.8	8.93333	10.4	10.2333	13.1	9.63333	11.9333	11.8333	13.1667	12.6333	10.8333	26.1	28.0667
28	PA, diastolic (mmHg)	2013017	Yes	Yes	Yes	0.65	Yes		10.5	6.8	5.2	5.2	5.2	6.8	7.4	7	9	5	7.4	7.8	8.8	8.4	9.4	18.6	24.9
29	Ao, systolic (mmHg)	2013017	Yes	Yes	Yes	0.65	Yes		70.5	64.3	65.6	69	58.6	45.1	38.4	59.8	94.4	81.8	84.7	80.9	78.4	75.9	35	110.8	91.9
30	Ao, mean (mmHg)	2013017	Yes	Yes	Yes	0.65	Yes		55.1	53.7	55	55.9333	42.4667	29.3	25.4	36.0667	64.2	54.2667	55.8333	53.9667	49	46.7	22.4667	74.3333	66.1667
31	Ao, diastolic (mmHg)	2013017	Yes	Yes	Yes	0.65	Yes		47.4	48.4	49.7	49.4	34.4	21.4	18.9	24.2	49.1	40.5	41.4	40.5	34.3	32.1	16.2	56.1	53.3
32	LV, systolic (mmHg)	2013017	Yes	Yes	Yes	0.65	Yes		68.7	64.2	66	73.8	59	44.7	40.3	54.9	95.8	86.7	86	80.3	77.3	61.5	34.9	116	103
33	LV, end-diastolic (mmHg)	2013017	Yes	Yes	Yes	0.65	Yes		7.4	5.1	6.6	7.3	5.7	2.1	3.6	4.1	11.1	9.7	8.2	6.7	6.8	7.3	3.9	13.6	15.3
34	Heart rate, LV (BPM)	2013017	Yes	Yes	Yes	0.65	Yes		99.4	126.4	171.5	228.5	253.7	235.4	205.8	217	216.1	230.7	235.7	232.4	238.8	240.6	164	197.6	181.4
35	LV dP/dt max	2013017	Yes	Yes	Yes	0.65	Yes		985.7	970.9	1381.9	1795.4	1853	1088.2	1086.6	1291.9	3048.9	2578.3	2637.7	2566.2	2271.5	2283.2	951.1	4896.3	4247.3
36	LV dP/dt min	2013017	Yes	Yes	Yes	0.65	Yes		-1379.7	-1210.6	-1347.5	-1219.1	-1032.9	-587	-493.9	-645.1	-1772.4	-1171.4	-1218.6	-1187.8	-1106.7	-1062.5	-414.4	-2193.6	-2648.1
37	EC Flow, mean (l/min)	2013017	Yes	Yes	Yes	0.65	Yes		2.9	27.2	24.5	24.9	13.1	2.6	2.8	-20.7	-21.5	2.4	1.8	2.6	2.8	2.6	3.4	-55.4	-0.5
38	PetCO2 (mmHg)	2013017	Yes	Yes	Yes	0.65	Yes		34.5	28.2	29.1	30.2	27	27.1	25.6	31.5	40.2	37	36.1	34.7	34.1	32.7	20.9	48.7	41.1
39	PiCO2 (mmHg)	2013017	Yes	Yes	Yes	0.65	Yes		1.6	1	0.7	0.7	0.5	0.5	0.5	0.7	1.1	1.1	1.1	0.7	0.7	0.7	0.6	1.8	1.7
40	Resp Rate, PetCO2 (BPM)	2013017	Yes	Yes	Yes	0.65	Yes		35.9	36.1	36.1	35.9	35.9	35.9	36	35.9	35.9	35.9	35.9	35.9	36	35.9	35.9	35.9	35.9
41	tHg (AVOX), Ao (g/dl)	2013017	Yes	Yes	Yes	0.65	Yes		9		8.9		9.1		8.4				9				7.8		10.8
42	O2Hb (AVOX), Ao (%)	2013017	Yes	Yes	Yes	0.65	Yes		99.6		99.9		99.9		99.9				97.3				99.9		99.9
43	COHb (AVOX), Ao (%)	2013017	Yes	Yes	Yes	0.65	Yes		2.6		1.8		0		1.9				3.4				1.9		1.7
44	MetHb (AVOX), Ao (%)	2013017	Yes	Yes	Yes	0.65	Yes		0.4		0.3		0.3		0.6				0.3				0.6		0.6
45	O2Ct (AVOX), Ao, (ml/dL)	2013017	Yes	Yes	Yes	0.65	Yes		12.5		12.4		12.7		11.6				12.2				10.8		15
46	O2Cap (AVOX), Ao (ml/dL)	2013017	Yes	Yes	Yes	0.65	Yes		12.2		12.2		12.6		11.4				12.1				10.5		14.7
47	sO2 (AVOX), Ao (%)	2013017	Yes	Yes	Yes	0.65	Yes		99.9		99.9		99.9		99.9				99.9				99.9		99.9
48	pH (OPTI), Ao (units)	2013017	Yes	Yes	Yes	0.65	Yes		7.548		7.559		7.499		7.401				7.252				7.323		7.128
49	pCO2 (OPTI), Ao (mmHg)	2013017	Yes	Yes	Yes	0.65	Yes		31.1		22.9		26.1		21.9				34.1				20.3		46
50	pO2 (OPTI), Ao (mmHg)	2013017	Yes	Yes	Yes	0.65	Yes		135.7		146.5		141.9		155.9				125				171.1		189.5
51	BE (OPTI), Ao (mmol/L)	2013017	Yes	Yes	Yes	0.65	Yes		4.1		-1.5		-2.5		-10.2				-11.5				-14.3		-13.7
52	tCO2 (OPTI), Ao (mmol/L)	2013017	Yes	Yes	Yes	0.65	Yes		27.5		20.7		20.7		14				15.7				10.9		16.3
53	HCO3 (OPTI), Ao (mmol/L)	2013017	Yes	Yes	Yes	0.65	Yes		26.5		20		19.9		13.3				14.7				10.3		14.9
54	stHCO3 (OPTI), Ao (mmol/L)	2013017	Yes	Yes	Yes	0.65	Yes		27.8		23.2		22.3		16.1				15.3				13		13.9
55	tHB (OPTI), Ao (g/dl)	2013017	Yes	Yes	Yes	0.65	Yes		8.4		8.4		8.9		7.8				8.1				6.9		10.1
56	SO2 (OPTI), Ao (%)	2013017	Yes	Yes	Yes	0.65	Yes		99		99.3		99.2		99.3				97.9				99.3		99.2
57	HCT (OPTI), Ao (%)	2013017	Yes	Yes	Yes	0.65	Yes		25.3		25.2		26.7		23.4				24.3				20.7		30.4
58	Lactate (OPTI), Ao (mmol/L)	2013017	Yes	Yes	Yes	0.65	Yes		2.18		2.34		4.18		7.04				9.27				10.47		10.98
59	tHg (AVOX), PA (g/dl)	2013017	Yes	Yes	Yes	0.65	Yes		8.7		9.1		9.3		8.8				8.6				7.9		10.5
60	O2Hb (AVOX), PA (%)	2013017	Yes	Yes	Yes	0.65	Yes		50.7		40.3		20.6		13				34.9				11.1		85.4
61	COHb (AVOX), PA (%)	2013017	Yes	Yes	Yes	0.65	Yes		0.8		1.1		0.6		0.1				2.6				1.8		0
62	MetHb (AVOX), PA (%)	2013017	Yes	Yes	Yes	0.65	Yes		0		0		0		0				0				0		0.3
63	O2Ct (AVOX), PA, (ml/dL)	2013017	Yes	Yes	Yes	0.65	Yes		6.2		5.1		2.7		1.6				4.2				1.2		12.4
64	O2Cap (AVOX), PA (ml/dL)	2013017	Yes	Yes	Yes	0.65	Yes		12		12.5		12.9		12.3				11.7				10.7		14.5
65	sO2 (AVOX), PA (%)	2013017	Yes	Yes	Yes	0.65	Yes		51.2		40.7		20.7		13				35.8				11.3		85.6
66	pH (OPTI), PA (units)	2013017	Yes	Yes	Yes	0.65	Yes		7.474		7.465		7.348		7.23				7.15				7.117		7.092
67	pCO2 (OPTI), PA (mmHg)	2013017	Yes	Yes	Yes	0.65	Yes		41.5		36.1		44		53.2				53.3				56.7		54.7
68	pO2 (OPTI), PA (mmHg)	2013017	Yes	Yes	Yes	0.65	Yes		36.7		32.2		26.5		25.9				37.4				27.3		76.7
69	BE (OPTI), PA (mmol/L)	2013017	Yes	Yes	Yes	0.65	Yes		5.7		1.8		-2		-5.9				-10.4				-11.2		-13.3
70	tCO2 (OPTI), PA (mmol/L)	2013017	Yes	Yes	Yes	0.65	Yes		31.1		26.5		25		23.4				19.8				19.6		18
71	HCO3 (OPTI), PA (mmol/L)	2013017	Yes	Yes	Yes	0.65	Yes		29.8		25.4		23.6		21.8				18.1				17.9		16.3
72	stHCO3 (OPTI), PA (mmol/L)	2013017	Yes	Yes	Yes	0.65	Yes		29.1		25.8		22.6		19.4				16.1				15.5		14.2
73	tHB (OPTI), PA (g/dl)	2013017	Yes	Yes	Yes	0.65	Yes		10.2		10.8		10.7		10.7				9.4				9.5		10.8
74	SO2 (OPTI), PA (%)	2013017	Yes	Yes	Yes	0.65	Yes																		86.5
75	HCT (OPTI), PA (%)	2013017	Yes	Yes	Yes	0.65	Yes		30.5		32.5		32.3		32.2				28.4				28.6		32.4
76	Lactate (OPTI), PA (mmol/L)	2013017	Yes	Yes	Yes	0.65	Yes		2.21		2.65		4.45		9.63				8.56				12.46		13.47
77	NDS (%)	2013017	Yes	Yes	Yes	0.65	Yes																			40	20	20
78	OPC (n)	2013017	Yes	Yes	Yes	0.65	Yes																			2	2	1
79	BSA (m^2)	2013017	Yes	Yes	Yes	0.65	Yes		0.81057
80	Cardiac Output	2013017	Yes	Yes	Yes	0.65	Yes		3.48	2.315	2.415	2.27	1.675	1.34	1.085	2.16	3.715	3.295	2.855	2.75	2.44	1.985	0.755	5.675	8.43
81	Cardiac Index (L/min*m^-2)	2013017	Yes	Yes	Yes	0.65	Yes		4.29327	2.85601	2.97938	2.8005	2.06645	1.65316	1.33856	2.66479	4.58319	4.06504	3.52221	3.39267	3.01023	2.44889	0.931443	7.00124	10.4001
82	Stroke Volume Index (ml/beat*m^-2)	2013017	Yes	Yes	Yes	0.65	Yes		43.1919	22.595	17.3725	12.256	8.14524	7.02276	6.5042	12.2801	21.2087	17.6205	14.9436	14.5984	12.6056	10.1783	5.67953	35.4314	57.3323
83	Left Ventricular Stroke Work Index (cJ)	2013017	Yes	Yes	Yes	0.65	Yes		35.2986	17.8031	13.7576	10.8659	5.78797	3.98853	3.1824	8.31692	23.9493	18.0885	15.5	14.3245	11.8481	7.35477	2.3473	48.3708	67.0339
84	Cardiac Stroke Work Index (cJ)	2013017	Yes	Yes	Yes	0.65	Yes		29.3795	15.6101	12.5111	8.99508	4.46998	2.69404	2.18322	5.53417	17.9199	12.5723	11.0207	10.4355	8.19946	6.3223	1.57103	32.1553	46.0236
85	Right Ventricular Stroke Work Index (cJ)	2013017	Yes	Yes	Yes	0.65	Yes		4.29956	2.00825	1.50547	1.14378	0.70947	0.789591	0.884482	1.30975	3.4873	2.09858	2.28449	2.24469	2.18476	1.70526	0.691571	9.40019	16.9432
86	PetCO2 End Tidal Corrected (mmHg)	2013017	Yes	Yes	Yes	0.65	Yes		32.9	27.2	28.4	29.5	26.5	26.6	25.1	30.8	39.1	35.9	35	34	33.4	32	20.3	46.9	39.4
87	SVRI (dynes*sec /cm^5*m^-2)	2013017	Yes	Yes	Yes	0.65	Yes		950.614	1451.39	1450.3	1572.43	1593.41	1392.3	1504.59	1014.7	1106.13	1053.14	1256.29	1264.21	1296.5	1521.89	1781.83	777.75	463.122
88	CaO2 (ml/dl)	2013017	Yes	Yes	Yes	0.65	Yes		12.8671		12.7981		13.0621		12.132				12.5472				11.3445		15.5655
89	CvO2 (ml/dl)	2013017	Yes	Yes	Yes	0.65	Yes		6.24125		5.19415		2.74246		1.66786				4.28415				1.30079		12.6942
90	DO2I (ml/min*m^-2)	2013017	Yes	Yes	Yes	0.65	Yes		552.418		381.305		269.92		162.395				441.94				105.667		1618.82
91	VO2I (ml/min*m^-2)	2013017	Yes	Yes	Yes	0.65	Yes		284.464		226.552		213.249		140.07				291.043				93.551		298.613
92	VO2/ DO2 (ratio)	2013017	Yes	Yes	Yes	0.65	Yes		0.514944		0.594148		0.790044		0.862524				0.658558				0.885337		0.184463
93	Hufner's Number	2013017	Yes	Yes	Yes	0.65	Yes		1.39	1.39	1.39	1.39	1.39	1.39	1.39	1.39	1.39	1.39	1.39	1.39	1.39	1.39	1.39	1.39	1.39
94	Blood withdrawn (ml)	2013017	Yes	Yes	Yes	0.65	Yes	1441.98
95	Blood withdrawn Index (ml/m2)	2013017	Yes	Yes	Yes	0.65	Yes	1778.97
96	NaCl Infused	2013017	Yes	Yes	Yes	0.65	Yes	721.5
97	NaCl Infusion Index	2013017	Yes	Yes	Yes	0.65	Yes	890.114
98	Glucose (mg/dL)	2013017	Yes	Yes	Yes	0.65	Yes	70-99	74				59						22.16						30.05			100
99	BUN (mg/dL)	2013017	Yes	Yes	Yes	0.65	Yes	7--21	7				10						14						13			5
100	Crea (mg/dL)	2013017	Yes	Yes	Yes	0.65	Yes	0.51-1.17	1.33				1.67						2.44						2.34			1.1
101	ECO2 (mmol/L)	2013017	Yes	Yes	Yes	0.65	Yes	22-29	25.2				18.2						8.83						10.7			27.6
102	AST (U/L)	2013017	Yes	Yes	Yes	0.65	Yes	10--37	45				38						533						418			379
103	ALT (U/L)	2013017	Yes	Yes	Yes	0.65	Yes	10--65	56				47						54						63			319
104	ALP (U/L)	2013017	Yes	Yes	Yes	0.65	Yes	50-136	215				220						310						361			144
105	CTNI (ng/dL)	2013017	Yes	Yes	Yes	0.65	Yes	0-0.10	0				0						0						0			0.37
106	DBI (mg/dL)	2013017	Yes	Yes	Yes	0.65	Yes	0-0.20	0.5				0.04						0.13						0.07			0.06
107	TBI (mg/dL)	2013017	Yes	Yes	Yes	0.65	Yes	0.20-1.00	0.14				0.09						0.22						0.16			0.24
108	CKI (U/L)	2013017	Yes	Yes	Yes	0.65	Yes	26-308	646				799						1049						1279			20980
1	Date (m/dd/yr)	2013018	Yes	Yes	Yes	0.75	Yes	41331
2	Series (describe)	2013018	Yes	Yes	Yes	0.75	Yes	HS4 epo&VP 65/75 w 50%CI
3	Experiment # (n)	2013018	Yes	Yes	Yes	0.75	Yes	2013018
4	Intervention 1 (EPO / SAL)	2013018	Yes	Yes	Yes	0.75	Yes
5	Intervention 2 (CI / noCI)	2013018	Yes	Yes	Yes	0.75	Yes	CI
6	Intervention 3 (VP/noVP	2013018	Yes	Yes	Yes	0.75	Yes
7	Total VP Infusion Dose (IU)	2013018	Yes	Yes	Yes	0.75	Yes	302.876
8	Weight (kg)	2013018	Yes	Yes	Yes	0.75	Yes	37.3
9	Time ketamine injection (h:min)	2013018	Yes	Yes	Yes	0.75	Yes	09:30:00
10	Time start BW (h:min:sec)	2013018	Yes	Yes	Yes	0.75	Yes	11:33:27
11	Preparation time (h:min)	2013018	Yes	Yes	Yes	0.75	Yes	02:03:27
12	Resuscitated (Y/N)	2013018	Yes	Yes	Yes	0.75	Yes	Y
13	Time of death	2013018	Yes	Yes	Yes	0.75	Yes	72
14	Survival from ketamine (h)	2013018	Yes	Yes	Yes	0.75	Yes	3 days, 2:03:00
15	Survival from BW (h)	2013018	Yes	Yes	Yes	0.75	Yes	72
16	Total lobe lung weight wet (g)	2013018	Yes	Yes	Yes	0.75	Yes	128
17	Total lobe lung weight dry (g)	2013018	Yes	Yes	Yes	0.75	Yes	25.6
18	Lung Water (%)	2013018	Yes	Yes	Yes	0.75	Yes	80
19	Temperature , PA	2013018	Yes	Yes	Yes	0.75	Yes		38	38.1	38.5	38.8	39	39.2	39.4	38.8	38.6	39	39.2	39.4	39.5	39.4	39.7	39.5	39.3
20	CO-1 (l/min)	2013018	Yes	Yes	Yes	0.75	Yes		4.64	3.2	3.4	3.27	2.85	2.11	2.78	4.15	5.6	4.63	3.76	3.9	3.55	3.48	3.52	5.04	3.38
21	CO-2 (l/min)	2013018	Yes	Yes	Yes	0.75	Yes		4.93	3.03	3.12	3.16	2.86	2.05	2.46	4.12	5.35	4.56	3.68	4.04	3.39	3.25	3.63	4.82	3.52
22	EKG Heart Rate (bpm)	2013018	Yes	Yes	Yes	0.75	Yes		98.7	94.8	119.4	159.2	190.9	213.3	214.2	200.2	186.8	170.2	150.9	149.6	143.6	140.1	143.5	132.4	129.2
23	RA, systolic (mmHg)	2013018	Yes	Yes	Yes	0.75	Yes		7.4	4.3	3.6	2.5	1.5	0.8	1.7	2.5	3.2	3.6	4.1	3.3	3.6	3.8	3.4	10.4	17.9
24	RA, mean (mmHg)	2013018	Yes	Yes	Yes	0.75	Yes		5.73333	3.5	2.66667	1.3	0.633333	0.333333	0.566667	1.7	2.13333	2.66667	3.03333	2.56667	3.06667	3.06667	2.66667	8.66667	15.5667
25	RA, diastolic (mmHg)	2013018	Yes	Yes	Yes	0.75	Yes		4.9	3.1	2.2	0.7	0.2	0.1	0	1.3	1.6	2.2	2.5	2.2	2.8	2.7	2.3	7.8	14.4
26	PA, systolic (mmHg)	2013018	Yes	Yes	Yes	0.75	Yes		23.2	18.2	18.2	19.4	17	11.3	14.6	22.6	30	24.7	23.8	29.1	31.4	28.9	28.4	43.8	44.8
27	PA, mean (mmHg)	2013018	Yes	Yes	Yes	0.75	Yes		15.4	11.8667	12.8667	12.9333	8.13333	8.5	10.6667	10.4	18.5333	14.6333	17.6	18.6333	19.5333	19.9667	18.9333	28.5333	38.2
28	PA, diastolic (mmHg)	2013018	Yes	Yes	Yes	0.75	Yes		11.5	8.7	10.2	9.7	3.7	7.1	8.7	4.3	12.8	9.6	14.5	13.4	13.6	15.5	14.2	20.9	34.9
29	Ao, systolic (mmHg)	2013018	Yes	Yes	Yes	0.75	Yes		90.4	82.7	77.4	77.9	67.4	53.4	62.1	80	80.6	74.2	52.3	60.7	58.7	56	69.9	63.4	51.4
30	Ao, mean (mmHg)	2013018	Yes	Yes	Yes	0.75	Yes		71.8	68.9	65.3333	64.0333	54.0667	39.9333	44.9	59.8667	59.5333	54.2667	40.9	44.9667	42.3667	39.7333	48.7667	46.2667	41.3333
31	Ao, diastolic (mmHg)	2013018	Yes	Yes	Yes	0.75	Yes		62.5	62	59.3	57.1	47.4	33.2	36.3	49.8	49	44.3	35.2	37.1	34.2	31.6	38.2	37.7	36.3
32	LV, systolic (mmHg)	2013018	Yes	Yes	Yes	0.75	Yes		87.4	79.1	83.4	84.8	92.5	77.6	97.1	115.8	97.6	89.4	65.6	71.3	69	64.5	80.3	78.3	61.8
33	LV, end-diastolic (mmHg)	2013018	Yes	Yes	Yes	0.75	Yes		10.3	6.4	7.1	2.6	1.3	6.4	3.5	6.9	3.5	6.5	4.3	5.7	5.5	4.7	5	14.4	16.8
34	Heart rate, LV (BPM)	2013018	Yes	Yes	Yes	0.75	Yes		98.6	95	119.4	159.3	191	213.2	215.8	200.2	186.7	170.2	151.1	149.6	143.6	140.2	143.6	132.2	127.9
35	LV dP/dt max	2013018	Yes	Yes	Yes	0.75	Yes		1762.5	1281.2	1971.3	2421.8	1994.1	2711.8	2217	3404.8	3274.6	2715.8	1920.5	2192.5	2097.9	1641.3	2058.3	2184.8	1604.3
36	LV dP/dt min	2013018	Yes	Yes	Yes	0.75	Yes		-2132.7	-2037.7	-2359.5	-1512.2	-1621	-1975.4	-1891	-2138.7	-2049.4	-2021.5	-1195.8	-1424.5	-1711.8	-1540.3	-1880.6	-2454.4	-1491.6
37	EC Flow, mean (l/min)	2013018	Yes	Yes	Yes	0.75	Yes		-0.1	30.6	22.7	19.4	13.1	15.5	0.3	-26.4	-23.2	0.7	0	0	0.2	0.5	0.7	-59.5	-0.5
38	PetCO2 (mmHg)	2013018	Yes	Yes	Yes	0.75	Yes		42.9	36.7	40.2	41.7	42.7	37.6	40.8	49.6	50.2	43.2	42.3	42.8	42.7	42.7	40.8	49.2	47.2
39	PiCO2 (mmHg)	2013018	Yes	Yes	Yes	0.75	Yes		3	1.1	0.9	0.6	1.1	0.5	0.6	0.9	1.4	1.5	1.5	1.6	1.5	1.6	1.4	1.4	1.8
40	Resp Rate, PetCO2 (BPM)	2013018	Yes	Yes	Yes	0.75	Yes		38.9	39	38.9	39	38.8	38.9	38.9	38.9	39.1	39	39	39.2	38.9	38.8	38.8	39	38.9
41	tHg (AVOX), Ao (g/dl)	2013018	Yes	Yes	Yes	0.75	Yes		10.5		9.9		10.6		9.6				7.4				8.6		11
42	O2Hb (AVOX), Ao (%)	2013018	Yes	Yes	Yes	0.75	Yes		98.9		98.6		97.7		92.4				95.5				97.2		60.1
43	COHb (AVOX), Ao (%)	2013018	Yes	Yes	Yes	0.75	Yes		1.4		0.9		0		2				3.8				3.2		1
44	MetHb (AVOX), Ao (%)	2013018	Yes	Yes	Yes	0.75	Yes		0.4		0.7		0.5		0.6				0				0.3		0.4
45	O2Ct (AVOX), Ao, (ml/dL)	2013018	Yes	Yes	Yes	0.75	Yes		14.4		13.6		14.4		12.4				9.8				11.7		9.2
46	O2Cap (AVOX), Ao (ml/dL)	2013018	Yes	Yes	Yes	0.75	Yes		14.3		13.6		14.6		13				9.9				11.6		15.1
47	sO2 (AVOX), Ao (%)	2013018	Yes	Yes	Yes	0.75	Yes		99.9		99.9		98.3		94.9				99.3				99.9		61
48	pH (OPTI), Ao (units)	2013018	Yes	Yes	Yes	0.75	Yes		7.428		7.419		7.345		7.28				7.346				7.339		7.316
49	pCO2 (OPTI), Ao (mmHg)	2013018	Yes	Yes	Yes	0.75	Yes		44.9		33		40.9		36.5				38.7				38.5		52.8
50	pO2 (OPTI), Ao (mmHg)	2013018	Yes	Yes	Yes	0.75	Yes		112.5		109.2		90.8		87.1				89				111.3		44.6
51	BE (OPTI), Ao (mmol/L)	2013018	Yes	Yes	Yes	0.75	Yes		4.1		-3.1		-3.6		-9.2				-4.6				-5.1		-0.4
52	tCO2 (OPTI), Ao (mmol/L)	2013018	Yes	Yes	Yes	0.75	Yes		30.3		21.9		23.1		17.9				21.9				21.4		28
53	HCO3 (OPTI), Ao (mmol/L)	2013018	Yes	Yes	Yes	0.75	Yes		29		20.9		21.8		16.8				20.7				20.2		26.4
54	stHCO3 (OPTI), Ao (mmol/L)	2013018	Yes	Yes	Yes	0.75	Yes		27.7		21.9		21.3		17.1				20.6				20.2		23.7
55	tHB (OPTI), Ao (g/dl)	2013018	Yes	Yes	Yes	0.75	Yes		10.3		9.2		10.2		9.1				6.9				7.3		11.7
56	SO2 (OPTI), Ao (%)	2013018	Yes	Yes	Yes	0.75	Yes		98.2		98.2		95.3		92.3				94				97.8		69.4
57	HCT (OPTI), Ao (%)	2013018	Yes	Yes	Yes	0.75	Yes		31		27.6		30.7		27.4				20.8				22		35.1
58	Lactate (OPTI), Ao (mmol/L)	2013018	Yes	Yes	Yes	0.75	Yes		1.34		2.37		3.95		5.64				4.85				5.46		5.55
59	tHg (AVOX), PA (g/dl)	2013018	Yes	Yes	Yes	0.75	Yes		10		10.2		9.8		9.4				7.5				7.9		10.8
60	O2Hb (AVOX), PA (%)	2013018	Yes	Yes	Yes	0.75	Yes		66.7		46.6		33.6		19.9				30				25.3		15.7
61	COHb (AVOX), PA (%)	2013018	Yes	Yes	Yes	0.75	Yes		1		0		1.2		0				2.8				1.3		0.3
62	MetHb (AVOX), PA (%)	2013018	Yes	Yes	Yes	0.75	Yes		0.4		0.4		0.1		0				0				0.1		0
63	O2Ct (AVOX), PA, (ml/dL)	2013018	Yes	Yes	Yes	0.75	Yes		9.2		6.6		4.6		2.6				3.1				2.8		2.4
64	O2Cap (AVOX), PA (ml/dL)	2013018	Yes	Yes	Yes	0.75	Yes		13.7		14.1		13.4		13.1				10.2				10.9		15
65	sO2 (AVOX), PA (%)	2013018	Yes	Yes	Yes	0.75	Yes		67.6		46.8		34		19.9				30.8				25.6		15.7
66	pH (OPTI), PA (units)	2013018	Yes	Yes	Yes	0.75	Yes		7.34		7.304		7.273		7.142				7.215				7.216		7.222
67	pCO2 (OPTI), PA (mmHg)	2013018	Yes	Yes	Yes	0.75	Yes		57.9		58.2		56.2		70.9				61.8				59.4		66.3
68	pO2 (OPTI), PA (mmHg)	2013018	Yes	Yes	Yes	0.75	Yes		45.1		37.8		34		28.5				31.4				31.3		24.5
69	BE (OPTI), PA (mmol/L)	2013018	Yes	Yes	Yes	0.75	Yes		3.5		1		-2		-6.1				-3.6				-4.4		-2.3
70	tCO2 (OPTI), PA (mmol/L)	2013018	Yes	Yes	Yes	0.75	Yes		32.3		30.1		27.1		25.9				26.4				25.4		28.7
71	HCO3 (OPTI), PA (mmol/L)	2013018	Yes	Yes	Yes	0.75	Yes		30.5		28.3		25.4		23.7				24.5				23.5		26.7
72	stHCO3 (OPTI), PA (mmol/L)	2013018	Yes	Yes	Yes	0.75	Yes		26.9		24.8		22.4		19				21				20.4		21.9
73	tHB (OPTI), PA (g/dl)	2013018	Yes	Yes	Yes	0.75	Yes		11.6		11.1		10.8		11.2				8.7				9		13.1
74	SO2 (OPTI), PA (%)	2013018	Yes	Yes	Yes	0.75	Yes		70
75	HCT (OPTI), PA (%)	2013018	Yes	Yes	Yes	0.75	Yes		34.8		33.5		32.4		33.6				26.2				27.1		39.4
76	Lactate (OPTI), PA (mmol/L)	2013018	Yes	Yes	Yes	0.75	Yes		1.4		2.6		3.35		6.46				4.45				5.75		5.29
77	NDS (%)	2013018	Yes	Yes	Yes	0.75	Yes																			0	0	0
78	OPC (n)	2013018	Yes	Yes	Yes	0.75	Yes																			1	1	1
79	BSA (m^2)	2013018	Yes	Yes	Yes	0.75	Yes		0.814946
80	Cardiac Output	2013018	Yes	Yes	Yes	0.75	Yes		4.785	3.115	3.26	3.215	2.855	2.08	2.62	4.135	5.475	4.595	3.72	3.97	3.47	3.365	3.575	4.93	3.45
81	Cardiac Index (L/min*m^-2)	2013018	Yes	Yes	Yes	0.75	Yes		5.87156	3.82234	4.00027	3.94505	3.5033	2.55232	3.21494	5.07396	6.71824	5.63841	4.56472	4.87149	4.25795	4.12911	4.38679	6.04948	4.23341
82	Stroke Volume Index (ml/beat*m^-2)	2013018	Yes	Yes	Yes	0.75	Yes		59.5492	40.2352	33.5031	24.7649	18.3419	11.9715	14.8978	25.3444	35.9841	33.1282	30.2099	32.5634	29.6515	29.4516	30.5487	45.7601	33.0994
83	Left Ventricular Stroke Work Index (cJ)	2013018	Yes	Yes	Yes	0.75	Yes		61.2105	38.9974	34.0804	27.1396	22.3015	11.3638	18.5906	36.7964	45.1436	36.614	24.6891	28.4793	25.1024	23.4804	30.6678	38.9837	19.8576
84	Cardiac Stroke Work Index (cJ)	2013018	Yes	Yes	Yes	0.75	Yes		52.4038	35.05	27.9657	20.6937	13.0545	6.31461	8.79743	19.6364	27.5123	22.7694	15.2374	18.3908	15.5218	14.3841	18.7585	22.9181	11.3601
85	Right Ventricular Stroke Work Index (cJ)	2013018	Yes	Yes	Yes	0.75	Yes		7.67447	4.48801	4.55596	3.84093	1.83401	1.30343	2.00603	2.93966	7.86774	5.28525	5.86685	6.97511	6.50949	6.63575	6.62501	12.1201	9.98766
86	PetCO2 End Tidal Corrected (mmHg)	2013018	Yes	Yes	Yes	0.75	Yes		39.9	35.6	39.3	41.1	41.6	37.1	40.2	48.7	48.8	41.7	40.8	41.2	41.2	41.1	39.4	47.8	45.4
87	SVRI (dynes*sec /cm^5*m^-2)	2013018	Yes	Yes	Yes	0.75	Yes		899.259	1367.43	1252	1270.87	1218.96	1239.98	1102.08	916.184	682.829	731.389	662.977	695.6	737.645	709.693	839.864	496.735	486.433
88	CaO2 (ml/dl)	2013018	Yes	Yes	Yes	0.75	Yes		14.772		13.8959		14.6675		12.5912				10.0901				11.9532		9.32309
89	CvO2 (ml/dl)	2013018	Yes	Yes	Yes	0.75	Yes		9.4066		6.72035		4.67899		2.68563				3.2217				2.87209		2.43038
90	DO2I (ml/min*m^-2)	2013018	Yes	Yes	Yes	0.75	Yes		867.344		555.875		513.847		404.798				460.586				524.362		394.685
91	VO2I (ml/min*m^-2)	2013018	Yes	Yes	Yes	0.75	Yes		315.03		287.043		349.928		318.456				313.525				398.369		291.797
92	VO2/ DO2 (ratio)	2013018	Yes	Yes	Yes	0.75	Yes		0.363212		0.516381		0.680996		0.786705				0.680708				0.759722		0.739316
93	Hufner's Number	2013018	Yes	Yes	Yes	0.75	Yes		1.39	1.39	1.39	1.39	1.39	1.39	1.39	1.39	1.39	1.39	1.39	1.39	1.39	1.39	1.39	1.39	1.39
94	Blood withdrawn (ml)	2013018	Yes	Yes	Yes	0.75	Yes	1676.51
95	Blood withdrawn Index (ml/m2)	2013018	Yes	Yes	Yes	0.75	Yes	2057.2
96	NaCl Infused	2013018	Yes	Yes	Yes	0.75	Yes	727.35
97	NaCl Infusion Index	2013018	Yes	Yes	Yes	0.75	Yes	892.513
98	Glucose (mg/dL)	2013018	Yes	Yes	Yes	0.75	Yes	70-100	116				266						283						200			112
99	BUN (mg/dL)	2013018	Yes	Yes	Yes	0.75	Yes	7--22	7				9						10						10			9
100	Crea (mg/dL)	2013018	Yes	Yes	Yes	0.75	Yes	0.51-1.18	0.85				1.06						1.67						1.54			1.02
101	ECO2 (mmol/L)	2013018	Yes	Yes	Yes	0.75	Yes	22-30	26.5				20.6						18.9						16.2			27.4
102	AST (U/L)	2013018	Yes	Yes	Yes	0.75	Yes	10--93	39				32						22						35			107
103	ALT (U/L)	2013018	Yes	Yes	Yes	0.75	Yes	10--121	78				68						55						65			178
104	ALP (U/L)	2013018	Yes	Yes	Yes	0.75	Yes	50-137	211				211						261						248			180
105	CTNI (ng/dL)	2013018	Yes	Yes	Yes	0.75	Yes	0-0.30	0				0						0.13						0.13			0
106	DBI (mg/dL)	2013018	Yes	Yes	Yes	0.75	Yes	0-0.40	0.01				0.02						0.03						0.03			0.02
107	TBI (mg/dL)	2013018	Yes	Yes	Yes	0.75	Yes	0.20-1.01	0.01				0.03						0.02						0.04			0.05
108	CKI (U/L)	2013018	Yes	Yes	Yes	0.75	Yes	26-309	1630				1489						1307						1475			6024
1	Date (m/dd/yr)	2013020	No	Yes	No	0.65	No	41337
2	Series (describe)	2013020	No	Yes	No	0.65	No	HS4 epo&VP 65/75 w 50%CI
3	Experiment # (n)	2013020	No	Yes	No	0.65	No	2013020
4	Intervention 1 (EPO / SAL)	2013020	No	Yes	No	0.65	No
5	Intervention 2 (CI / noCI)	2013020	No	Yes	No	0.65	No	CI
6	Intervention 3 (VP/noVP	2013020	No	Yes	No	0.65	No
7	Total VP Infusion Dose (IU)	2013020	No	Yes	No	0.65	No	293.132
8	Weight (kg)	2013020	No	Yes	No	0.65	No	36.1
9	Time ketamine injection (h:min)	2013020	No	Yes	No	0.65	No	09:53:00
10	Time start BW (h:min:sec)	2013020	No	Yes	No	0.65	No	11:22:36
11	Preparation time (h:min)	2013020	No	Yes	No	0.65	No	01:29:36
12	Resuscitated (Y/N)	2013020	No	Yes	No	0.65	No	N
13	Time of death	2013020	No	Yes	No	0.65	No	12:36:00
14	Survival from ketamine (h)	2013020	No	Yes	No	0.65	No	02:43:00
15	Survival from BW (h)	2013020	No	Yes	No	0.65	No	1.17
16	Total lobe lung weight wet (g)	2013020	No	Yes	No	0.65	No
17	Total lobe lung weight dry (g)	2013020	No	Yes	No	0.65	No
18	Lung Water (%)	2013020	No	Yes	No	0.65	No
19	Temperature , PA	2013020	No	Yes	No	0.65	No		37.6	37.8	38.1	38.3	38.3
20	CO-1 (l/min)	2013020	No	Yes	No	0.65	No		3.92	1.95	1.39	1.68	1.51
21	CO-2 (l/min)	2013020	No	Yes	No	0.65	No		3.65	1.93	1.38	1.6	1.38
22	EKG Heart Rate (bpm)	2013020	No	Yes	No	0.65	No		72.8	79.3	87.4	146.1	193.8
23	RA, systolic (mmHg)	2013020	No	Yes	No	0.65	No		8.1	4.5	3.9	2.7	2.5
24	RA, mean (mmHg)	2013020	No	Yes	No	0.65	No		6.56667	3.96667	3.23333	1.7	1.9
25	RA, diastolic (mmHg)	2013020	No	Yes	No	0.65	No		5.8	3.7	2.9	1.2	1.6
26	PA, systolic (mmHg)	2013020	No	Yes	No	0.65	No		16.5	13.4	14.8	15.1	13
27	PA, mean (mmHg)	2013020	No	Yes	No	0.65	No		13.3	10.1333	12.8	10.6333	10
28	PA, diastolic (mmHg)	2013020	No	Yes	No	0.65	No		11.7	8.5	11.8	8.4	8.5
29	Ao, systolic (mmHg)	2013020	No	Yes	No	0.65	No		70.1	39.3	37	40.7	34.4
30	Ao, mean (mmHg)	2013020	No	Yes	No	0.65	No		52.3667	30.9	27.5333	29.5667	24.6667
31	Ao, diastolic (mmHg)	2013020	No	Yes	No	0.65	No		43.5	26.7	22.8	24	19.8
32	LV, systolic (mmHg)	2013020	No	Yes	No	0.65	No		72.4	48.9	40.2	40.6	39
33	LV, end-diastolic (mmHg)	2013020	No	Yes	No	0.65	No		10.7	4.9	4.6	3.2	7.3
34	Heart rate, LV (BPM)	2013020	No	Yes	No	0.65	No		72.9	79.5	87.3	148.8	194.1
35	LV dP/dt max	2013020	No	Yes	No	0.65	No		872.3	620.7	527.8	898.9	994.8
36	LV dP/dt min	2013020	No	Yes	No	0.65	No		-1622.2	-879.9	-719.6	-975.8	-614.5
37	EC Flow, mean (l/min)	2013020	No	Yes	No	0.65	No		2.9	39.3	28.8	21.8	20.2
38	PetCO2 (mmHg)	2013020	No	Yes	No	0.65	No		35.1	30.4	28	29.9	25.9
39	PiCO2 (mmHg)	2013020	No	Yes	No	0.65	No		0.7	0.3	0.3	0.1	0
40	Resp Rate, PetCO2 (BPM)	2013020	No	Yes	No	0.65	No		35.9	35.9	35.8	35.8	36
41	tHg (AVOX), Ao (g/dl)	2013020	No	Yes	No	0.65	No		9.5		8.6		11
42	O2Hb (AVOX), Ao (%)	2013020	No	Yes	No	0.65	No		99.1		99.4		88.6
43	COHb (AVOX), Ao (%)	2013020	No	Yes	No	0.65	No		2.6		1.5		2.1
44	MetHb (AVOX), Ao (%)	2013020	No	Yes	No	0.65	No		0.5		0.3		0.8
45	O2Ct (AVOX), Ao, (ml/dL)	2013020	No	Yes	No	0.65	No		13.1		11.8		13.5
46	O2Cap (AVOX), Ao (ml/dL)	2013020	No	Yes	No	0.65	No		12.9		11.7		14.8
47	sO2 (AVOX), Ao (%)	2013020	No	Yes	No	0.65	No		99.9		99.9		91.3
48	pH (OPTI), Ao (units)	2013020	No	Yes	No	0.65	No		7.505		7.543		7.502
49	pCO2 (OPTI), Ao (mmHg)	2013020	No	Yes	No	0.65	No		34.6		24.9		28.5
50	pO2 (OPTI), Ao (mmHg)	2013020	No	Yes	No	0.65	No		146.7		106		69
51	BE (OPTI), Ao (mmol/L)	2013020	No	Yes	No	0.65	No		3.6		-0.8		-0.5
52	tCO2 (OPTI), Ao (mmol/L)	2013020	No	Yes	No	0.65	No		27.8		21.8		22.7
53	HCO3 (OPTI), Ao (mmol/L)	2013020	No	Yes	No	0.65	No		26.7		21		21.8
54	stHCO3 (OPTI), Ao (mmol/L)	2013020	No	Yes	No	0.65	No		27.4		23.8		24
55	tHB (OPTI), Ao (g/dl)	2013020	No	Yes	No	0.65	No		9.8		8.7		10.7
56	SO2 (OPTI), Ao (%)	2013020	No	Yes	No	0.65	No		99.2		98.5		92.1
57	HCT (OPTI), Ao (%)	2013020	No	Yes	No	0.65	No		29.3		26.2		32.3
58	Lactate (OPTI), Ao (mmol/L)	2013020	No	Yes	No	0.65	No		0.7		0.88		0.75
59	tHg (AVOX), PA (g/dl)	2013020	No	Yes	No	0.65	No		9.9		10.1		10.9
60	O2Hb (AVOX), PA (%)	2013020	No	Yes	No	0.65	No		58.8		18.3		15.6
61	COHb (AVOX), PA (%)	2013020	No	Yes	No	0.65	No		1.2		1.3		0
62	MetHb (AVOX), PA (%)	2013020	No	Yes	No	0.65	No		0.8		0.1		0.4
63	O2Ct (AVOX), PA, (ml/dL)	2013020	No	Yes	No	0.65	No		8.1		2.6		2.4
64	O2Cap (AVOX), PA (ml/dL)	2013020	No	Yes	No	0.65	No		13.5		13.9		15.2
65	sO2 (AVOX), PA (%)	2013020	No	Yes	No	0.65	No		60		18.6		15.7
66	pH (OPTI), PA (units)	2013020	No	Yes	No	0.65	No		7.455		7.426		7.356
67	pCO2 (OPTI), PA (mmHg)	2013020	No	Yes	No	0.65	No		43.8		48.6		52.7
68	pO2 (OPTI), PA (mmHg)	2013020	No	Yes	No	0.65	No		39.4		25.1		20.6
69	BE (OPTI), PA (mmol/L)	2013020	No	Yes	No	0.65	No		5.6		5.9		2.3
70	tCO2 (OPTI), PA (mmol/L)	2013020	No	Yes	No	0.65	No		31.5		32.7		30.5
71	HCO3 (OPTI), PA (mmol/L)	2013020	No	Yes	No	0.65	No		30.1		31.3		28.8
72	stHCO3 (OPTI), PA (mmol/L)	2013020	No	Yes	No	0.65	No		29		29.2		26
73	tHB (OPTI), PA (g/dl)	2013020	No	Yes	No	0.65	No		11.1		11.4		13.1
74	SO2 (OPTI), PA (%)	2013020	No	Yes	No	0.65	No		68.1
75	HCT (OPTI), PA (%)	2013020	No	Yes	No	0.65	No		33.4		34.2		39.4
76	Lactate (OPTI), PA (mmol/L)	2013020	No	Yes	No	0.65	No		0.7		1.43		2.97
77	NDS (%)	2013020	No	Yes	No	0.65	No
78	OPC (n)	2013020	No	Yes	No	0.65	No
79	BSA (m^2)	2013020	No	Yes	No	0.65	No		0.797372
80	Cardiac Output	2013020	No	Yes	No	0.65	No		3.785	1.94	1.385	1.64	1.445
81	Cardiac Index (L/min*m^-2)	2013020	No	Yes	No	0.65	No		4.74684	2.43299	1.73696	2.05676	1.8122
82	Stroke Volume Index (ml/beat*m^-2)	2013020	No	Yes	No	0.65	No		65.1144	30.6037	19.8964	13.8223	9.33644
83	Left Ventricular Stroke Work Index (cJ)	2013020	No	Yes	No	0.65	No		28.4739	8.89458	4.82771	3.833	1.55592
84	Cardiac Stroke Work Index (cJ)	2013020	No	Yes	No	0.65	No		55.104	14.4033	8.94884	7.1804	4.04174
85	Right Ventricular Stroke Work Index (cJ)	2013020	No	Yes	No	0.65	No		5.84525	2.51605	2.53764	1.64622	1.00823
86	PetCO2 End Tidal Corrected (mmHg)	2013020	No	Yes	No	0.65	No		34.4	30.1	27.7	29.8	25.9
87	SVRI (dynes*sec /cm^5*m^-2)	2013020	No	Yes	No	0.65	No		1069.68	1160.64	1553.66	1515.43	1433.28
88	CaO2 (ml/dl)	2013020	No	Yes	No	0.65	No		13.5263		12.2003		13.7539
89	CvO2 (ml/dl)	2013020	No	Yes	No	0.65	No		8.20967		2.64444		2.42536
90	DO2I (ml/min*m^-2)	2013020	No	Yes	No	0.65	No		642.07		211.913		249.249
91	VO2I (ml/min*m^-2)	2013020	No	Yes	No	0.65	No		252.37		165.981		205.297
92	VO2/ DO2 (ratio)	2013020	No	Yes	No	0.65	No		0.393057		0.783248		0.823661
93	Hufner's Number	2013020	No	Yes	No	0.65	No		1.39	1.39	1.39	1.39	1.39	1.39	1.39	1.39	1.39	1.39	1.39	1.39	1.39	1.39	1.39	1.39	1.39
94	Blood withdrawn (ml)	2013020	No	Yes	No	0.65	No	1406.6
95	Blood withdrawn Index (ml/m2)	2013020	No	Yes	No	0.65	No	1764.05
96	NaCl Infused	2013020	No	Yes	No	0.65	No	704
97	NaCl Infusion Index	2013020	No	Yes	No	0.65	No	882.9
98	Glucose (mg/dL)	2013020	No	Yes	No	0.65	No	70-100	67				18.83
99	BUN (mg/dL)	2013020	No	Yes	No	0.65	No	7--22	12				16
100	Crea (mg/dL)	2013020	No	Yes	No	0.65	No	0.51-1.18	0.98				1.52
101	ECO2 (mmol/L)	2013020	No	Yes	No	0.65	No	22-30	26.6				22.6
102	AST (U/L)	2013020	No	Yes	No	0.65	No	10--93	37				61
103	ALT (U/L)	2013020	No	Yes	No	0.65	No	10--121	58				55
104	ALP (U/L)	2013020	No	Yes	No	0.65	No	50-137	189				196
105	CTNI (ng/dL)	2013020	No	Yes	No	0.65	No	0-0.30	0				0
106	DBI (mg/dL)	2013020	No	Yes	No	0.65	No	0-0.40	0.04				0.06
107	TBI (mg/dL)	2013020	No	Yes	No	0.65	No	0.20-1.01	0.08				0.1
108	CKI (U/L)	2013020	No	Yes	No	0.65	No	26-309	972				1043
1	Date (m/dd/yr)	2013021	No	Yes	No	0.65	Yes	41339
2	Series (describe)	2013021	No	Yes	No	0.65	Yes	HS4 epo&VP 65/75 w 50%CI
3	Experiment # (n)	2013021	No	Yes	No	0.65	Yes	2013021
4	Intervention 1 (EPO / SAL)	2013021	No	Yes	No	0.65	Yes
5	Intervention 2 (CI / noCI)	2013021	No	Yes	No	0.65	Yes	CI
6	Intervention 3 (VP/noVP	2013021	No	Yes	No	0.65	Yes
7	Total VP Infusion Dose (IU)	2013021	No	Yes	No	0.65	Yes	14.722mL
8	Weight (kg)	2013021	No	Yes	No	0.65	Yes	36.8
9	Time ketamine injection (h:min)	2013021	No	Yes	No	0.65	Yes	09:25:00
10	Time start BW (h:min:sec)	2013021	No	Yes	No	0.65	Yes	11:38:33
11	Preparation time (h:min)	2013021	No	Yes	No	0.65	Yes	02:13:33
12	Resuscitated (Y/N)	2013021	No	Yes	No	0.65	Yes	Y
13	Time of death	2013021	No	Yes	No	0.65	Yes	72
14	Survival from ketamine (h)	2013021	No	Yes	No	0.65	Yes	3 days, 2:13:00
15	Survival from BW (h)	2013021	No	Yes	No	0.65	Yes	72
16	Total lobe lung weight wet (g)	2013021	No	Yes	No	0.65	Yes	156
17	Total lobe lung weight dry (g)	2013021	No	Yes	No	0.65	Yes	29
18	Lung Water (%)	2013021	No	Yes	No	0.65	Yes	81.4103
19	Temperature , PA	2013021	No	Yes	No	0.65	Yes		38.2	38.4	38.4	38.6	38.7	39	39.1	38.7	38.6	38.8	38.9	39	39.1	39.2	39.3	39	38.8
20	CO-1 (l/min)	2013021	No	Yes	No	0.65	Yes		3.3	4.12	4.25	3.98	2.91	3.23	2.89	4.35	5.35	5.61	5.52	5.39	5.13	4.69	4.19	4.96	5
21	CO-2 (l/min)	2013021	No	Yes	No	0.65	Yes		3.49	4.13	4.33	3.86	2.76	3.24	2.92	4.77	5.4	5.62	5.38	5.41	4.88	4.82	3.88	5.24	5.06
22	EKG Heart Rate (bpm)	2013021	No	Yes	No	0.65	Yes		86.4	95.1	115.2	143.5	192.6	212	214.7	195.5	183.3	186.8	190.2	190.6	187	188.1	183.8	164.5	151.1
23	RA, systolic (mmHg)	2013021	No	Yes	No	0.65	Yes		12	4.3	1.9	1.1	0.3	0.3	0.8	2.3	3.3	2.6	2.7	2.8	2.3	2.6	2.7	9.6	13.9
24	RA, mean (mmHg)	2013021	No	Yes	No	0.65	Yes		8.46667	3.43333	1.5	0.433333	-0.3	-0.1	0.2	1.76667	2.43333	2.13333	1.76667	2.13333	1.83333	1.93333	2.03333	8	12.3
25	RA, diastolic (mmHg)	2013021	No	Yes	No	0.65	Yes		6.7	3	1.3	0.1	-0.6	-0.3	-0.1	1.5	2	1.9	1.3	1.8	1.6	1.6	1.7	7.2	11.5
26	PA, systolic (mmHg)	2013021	No	Yes	No	0.65	Yes		21.7	17.4	18.9	16.7	16.5	22.6	27.2	33.9	35.5	34.7	37.7	40.8	41.6	37	45.3	54.7	54.1
27	PA, mean (mmHg)	2013021	No	Yes	No	0.65	Yes		16.7	11.8667	10.5	11.9667	10.7667	13	21	21.9	25.2333	23.3667	29.2333	26.3333	26.9333	25.6667	27.9	36.0333	37.9667
28	PA, diastolic (mmHg)	2013021	No	Yes	No	0.65	Yes		14.2	9.1	6.3	9.6	7.9	8.2	17.9	15.9	20.1	17.7	25	19.1	19.6	20	19.2	26.7	29.9
29	Ao, systolic (mmHg)	2013021	No	Yes	No	0.65	Yes		87.8	83.8	84	81.8	72.2	78.2	75.9	85.9	87	85.5	78.1	78.8	78.9	79.9	78.2	86.9	85
30	Ao, mean (mmHg)	2013021	No	Yes	No	0.65	Yes		69.4	62.4	65.3333	64.6	57.5333	61.8667	60.1	66.3	63.8667	62.9667	59.0333	59.6	58.0333	58.2333	55.2667	62.0333	62.9333
31	Ao, diastolic (mmHg)	2013021	No	Yes	No	0.65	Yes		60.2	51.7	56	56	50.2	53.7	52.2	56.5	52.3	51.7	49.5	50	47.6	47.4	43.8	49.6	51.9
32	LV, systolic (mmHg)	2013021	No	Yes	No	0.65	Yes		88.9	86	86.9	94.7	82.4	89.5	79.1	92.4	94.7	97.4	89.4	87.5	84.7	65	38.4	92.9	95.3
33	LV, end-diastolic (mmHg)	2013021	No	Yes	No	0.65	Yes		16.8	7.3	6.2	5.3	6.2	8.7	11	5.1	8.8	4.1	3.9	7.6	8.7	8.6	4.9	12.9	14.7
34	Heart rate, LV (BPM)	2013021	No	Yes	No	0.65	Yes		86.4	95.1	113.6	143.5	192.5	212	214.7	195.5	183.4	186.8	190.2	190.8	186.7	188.1	183.5	164.6	151.2
35	LV dP/dt max	2013021	No	Yes	No	0.65	Yes		1005.4	1180.9	1687.3	1892	1819	1814.8	1519.4	2224.1	2220.9	2077.7	1747.9	1865.3	2368.2	1567	689.1	2508.2	2722.8
36	LV dP/dt min	2013021	No	Yes	No	0.65	Yes		-1847.2	-1862.5	-1883.6	-1820.2	-1548.6	-1629.1	-1470.9	-1343.8	-1357	-1285.2	-1430.5	-1320	-2189.2	-1365.3	-830.1	-2161	-1594.2
37	EC Flow, mean (l/min)	2013021	No	Yes	No	0.65	Yes
38	PetCO2 (mmHg)	2013021	No	Yes	No	0.65	Yes		43.1	43.2	43.1	42.1	41.2	41.7	42.6	43.2	42.1	42.1	41.6	41.6	41.2	40.1	40.1	39.1	37.6
39	PiCO2 (mmHg)	2013021	No	Yes	No	0.65	Yes		1.1	1.1	1.2	1.1	1	1.1	1.1	1.2	0.7	1	1	1	1.1	1.4	1	1.3	0.8
40	Resp Rate, PetCO2 (BPM)	2013021	No	Yes	No	0.65	Yes		36	35.9	36	35.6	35.5	36.1	35.9	36	40.3	35.6	35.9	36.3	35.8	35.5	48	32	31.2
41	tHg (AVOX), Ao (g/dl)	2013021	No	Yes	No	0.65	Yes		10.9		11.2		11.9		11.1				9.8				9.7		12.3
42	O2Hb (AVOX), Ao (%)	2013021	No	Yes	No	0.65	Yes		95.4		92.3		89.8		89.5				71.8				70.1		86.1
43	COHb (AVOX), Ao (%)	2013021	No	Yes	No	0.65	Yes		1.5		2.5		3.6		0				3.5				1.9		2
44	MetHb (AVOX), Ao (%)	2013021	No	Yes	No	0.65	Yes		1		0.5		1		0.7				0.7				0.7		0.4
45	O2Ct (AVOX), Ao, (ml/dL)	2013021	No	Yes	No	0.65	Yes		14.5		14.4		14.8		13.8				9.7				9.4		14.8
46	O2Cap (AVOX), Ao (ml/dL)	2013021	No	Yes	No	0.65	Yes		14.8		15.1		15.7		15.3				13				13.1		16.7
47	sO2 (AVOX), Ao (%)	2013021	No	Yes	No	0.65	Yes		97.9		95.2		94.2		90.2				75				72		88.2
48	pH (OPTI), Ao (units)	2013021	No	Yes	No	0.65	Yes		7.408		7.418		7.432		7.415				7.424				7.424		7.388			7.104
49	pCO2 (OPTI), Ao (mmHg)	2013021	No	Yes	No	0.65	Yes		41.1		40.4		38.5		39.3				35.1				33.3		40.3			101.5
50	pO2 (OPTI), Ao (mmHg)	2013021	No	Yes	No	0.65	Yes		93.2		80.8		75.9		72.1				51.4				49.5		71.3			97.5
51	BE (OPTI), Ao (mmol/L)	2013021	No	Yes	No	0.65	Yes		0.6		1		0.3		0.1				-1.6				-2.6		-1.1			-0.8
52	tCO2 (OPTI), Ao (mmol/L)	2013021	No	Yes	No	0.65	Yes		26.6		26.8		25.7		25.8				23.6				22.3		25			34.2
53	HCO3 (OPTI), Ao (mmol/L)	2013021	No	Yes	No	0.65	Yes		25.4		25.6		24.6		24.6				22.5				21.3		23.7			31.1
54	stHCO3 (OPTI), Ao (mmol/L)	2013021	No	Yes	No	0.65	Yes		24.8		25.1		24.5		24.4				23.1				22.3		23.4			22.5
55	tHB (OPTI), Ao (g/dl)	2013021	No	Yes	No	0.65	Yes		10.7		10.4		11.1		11.1				9.8				9.9		12.4			11.7
[truncated: 593 more rows]
